# Supplementary material for: Transcriptional Profile of Soybean Seeds with Contrasting Seed Coat Color
Source: Plants (Basel). 2023 Apr 4;12(7):1555. doi: 10.3390/plants12071555 (PMC10097363; doi:10.3390/plants12071555)
Supplement: Supplementary file 1 [file plants-12-01555-s001.zip]

Archive with 4 entries (4 files):
- sup_file1.pdf
- sup_file2.xlsx
- sup_file3.xlsx
- sup_file4.xlsx
