# Supplementary material for: Transcriptional Profile of Soybean Seeds with Contrasting Seed Coat Color
Source: Plants (Basel). 2023 Apr 4;12(7):1555. doi: 10.3390/plants12071555 (PMC10097363; doi:10.3390/plants12071555)
Supplement: Supplementary file 1 [file plants-12-01555-s001.zip › sup_file2.xlsx]

## Sheet: T0
Differently expressed genes in FHS - Log2FC treatment. Legend: In blue: up-regulated genes in the black cultivar. In red: down-regulated genes in the black cultivar.
GENE ID	BRS 413 RR x BRS MG715	DM 6563 x BRS MG715	Anotação
Glyma.10G285300	-12.0922	-12.6458	(1 of 8) PTHR22763:SF5 - E3 UBIQUITIN-PROTEIN LIGASE CIP8
Glyma.20G137300	-11.4323	-11.6292	(1 of 29) PTHR27002//PTHR27002:SF122 - FAMILY NOT NAMED // CYSTEINE-RICH RECEPTOR-LIKE PROTEIN KINASE 28-RELATED
Glyma.07G167700	-10.3717	-9.77714	(1 of 6) 1.1.1.334 - Methylecgonone reductase
Glyma.03G059600	-10.3249	-12.101	(1 of 7) PTHR11695//PTHR11695:SF395 - ALCOHOL DEHYDROGENASE RELATED // ALCOHOL DEHYDROGENASE-LIKE 3-RELATED
Glyma.02G061800	-10.0827	-9.71892
Glyma.20G101400	-9.9775	-10.6983	(1 of 10) PTHR31086:SF2 - ALUMINUM-ACTIVATED MALATE TRANSPORTER 12-RELATED
Glyma.01G122300	-9.68177	-10.9451	(1 of 4) PTHR24286//PTHR24286:SF83 - FAMILY NOT NAMED // CYTOCHROME P450 SUPERFAMILY PROTEIN
Glyma.20G050500	-9.501	-10.7676
Glyma.15G181200	-9.4235	-10.5506	(1 of 1) PF00271//PF13959 - Helicase conserved C-terminal domain (Helicase_C) // Domain of unknown function (DUF4217) (DUF4217)
Glyma.12G068300	-9.25531	-9.97727	(1 of 72) PF01344 - Kelch motif (Kelch_1)
Glyma.02G069500	-8.69427	-8.76928	(1 of 10) K16223 - protein FLOWERING LOCUS T (FT)
Glyma.17G002900	-8.67668	-9.6122	(1 of 2) K06962 - uncharacterized protein (K06962)
Glyma.15G241400	-8.59682	-8.85951	(1 of 7) PTHR12542//PTHR12542:SF41 - EXOCYST COMPLEX PROTEIN EXO70 // EXOCYST SUBUNIT EXO70 FAMILY PROTEIN A3-RELATED
Glyma.14G136300	-8.39134	-8.03079	(1 of 3) 1.3.7.4 - Phytochromobilin:ferredoxin oxidoreductase / Phytochromobilin synthase
Glyma.16G195900	-8.35668	-10.059	(1 of 753) PF13041 - PPR repeat family (PPR_2)
Glyma.15G250600	-8.34237	-8.65794	(1 of 5) PF11264 - Thylakoid formation protein (ThylakoidFormat)
Glyma.20G076400	-8.2583	-9.33484
Glyma.16G118000	-8.25343	-8.7352	(1 of 1) PTHR31375//PTHR31375:SF34//PTHR33607 - FAMILY NOT NAMED // PECTIN LYASE-LIKE SUPERFAMILY PROTEIN // FAMILY NOT NAMED
Glyma.15G067100	-8.17283	-9.14474	(1 of 2) PTHR10809:SF46 - VESICLE-ASSOCIATED PROTEIN 4-2-RELATED
Glyma.08G273000	-8.04086	-9.75263
Glyma.15G174300	-7.90842	-8.9932	(1 of 21) PTHR22844//PTHR22844:SF206 - F-BOX AND WD40 DOMAIN PROTEIN // SUBFAMILY NOT NAMED
Glyma.18G240100	-7.86676	-9.00741	(1 of 2) PTHR31682//PTHR31682:SF4 - FAMILY NOT NAMED // UDP-ARABINOPYRANOSE MUTASE 5-RELATED
Glyma.17G046100	-7.85413	-7.72547	(1 of 2) 2.1.1.260 - rRNA small subunit pseudouridine methyltransferase Nep1
Glyma.04G072700	-7.78341	-8.76895	(1 of 6) K08490 - syntaxin 5 (STX5)
Glyma.09G214600	-7.6872	-6.80807	(1 of 2) PTHR14155//PTHR14155:SF144 - RING FINGER DOMAIN-CONTAINING // SUBFAMILY NOT NAMED
Glyma.12G022300	-7.65659	-7.93452	(1 of 2) K16871 - 4-aminobutyrate---pyruvate transaminase (POP2)
Glyma.19G136300	-7.61571	-7.03664	(1 of 2) PTHR11132//PTHR11132:SF116 - SOLUTE CARRIER FAMILY 35 // SUBFAMILY NOT NAMED
Glyma.02G166900	-7.5292	-7.07546
Glyma.08G111500	-7.51269	-7.45973	(1 of 2) K05755 - actin related protein 2/3 complex, subunit 4 (ARPC4)
Glyma.13G190500	-7.47591	-8.88272	(1 of 15) PTHR12383 - PROTEASE FAMILY S26 MITOCHONDRIAL INNER MEMBRANE PROTEASE-RELATED
Glyma.18G239600	-7.45203	-9.7116	(1 of 10) PF00069//PF01476 - Protein kinase domain (Pkinase) // LysM domain (LysM)
Glyma.01G165500	-7.41958	-8.48906
Glyma.02G047900	-7.41645	-7.89893	(1 of 7) PTHR24078//PTHR24078:SF231 - DNAJ HOMOLOG SUBFAMILY C MEMBER // CHAPERONE PROTEIN DNAJ
Glyma.20G094300	-7.33426	-9.15178
Glyma.09G067100	-7.25909	-7.77834	(1 of 4) KOG2895 - Uncharacterized conserved protein
Glyma.19G248200	-7.22798	-8.91109	(1 of 2) PTHR33372//PTHR33372:SF1 - FAMILY NOT NAMED // CHLOROPLAST J-LIKE DOMAIN 1-CONTAINING PROTEIN
Glyma.01G103100	-7.22747	-6.51376	(1 of 2) K00167 - 2-oxoisovalerate dehydrogenase E1 component beta subunit (BCKDHB, bkdA2)
Glyma.16G084000	-7.2151	-7.60267	(1 of 5) PTHR31301//PTHR31301:SF12 - FAMILY NOT NAMED // LOB DOMAIN-CONTAINING PROTEIN 25
Glyma.12G116500	-7.14515	-6.96589	(1 of 7) K10695 - E3 ubiquitin-protein ligase RNF1/2 [EC:6.3.2.19] (RNF1_2)
Glyma.18G066700	-7.14346	-7.20325
Glyma.07G097400	-7.13852	-7.39007
Glyma.06G293600	-7.10887	-6.74482	(1 of 2) PTHR23091:SF255 - ACYL-COA N-ACYLTRANSFERASES-LIKE PROTEIN
Glyma.06G196300	-6.97205	-8.94216	(1 of 6) K08493 - vesicle transport through interaction with t-SNAREs 1 (VTI1)
Glyma.05G170200	-6.96354	-7.50735	(1 of 3) K14294 - partner of Y14 and mago (WIBG, PYM)
Glyma.03G065400	-6.95162	-7.92466	(1 of 7) PTHR11266:SF15 - PEROXISOMAL MEMBRANE PROTEIN PMP22
Glyma.01G204200	-6.91229	-6.4476	(1 of 6) PTHR24343//PTHR24343:SF168 - SERINE/THREONINE KINASE // SUBFAMILY NOT NAMED
Glyma.06G031100	-6.89276	-6.39759
Glyma.17G228800	-6.876	-7.6247	(1 of 4) K00281 - glycine dehydrogenase (GLDC, gcvP)
Glyma.16G119900	-6.87176	-8.12653	(1 of 8) PTHR11079//PTHR11079:SF90 - CYTOSINE DEAMINASE // SUBFAMILY NOT NAMED
Glyma.19G069300	-6.78367	-7.14788	(1 of 73) 3.1.4.46 - Glycerophosphodiester phosphodiesterase / Glycerophosphoryl diester phosphodiesterase
Glyma.05G170300	-6.73871	-7.5466	(1 of 4) K12448 - UDP-arabinose 4-epimerase (UXE, uxe)
Glyma.08G114400	-6.73086	-7.73578	(1 of 2) PTHR21266:SF25 - PROTOCHLOROPHYLLIDE-DEPENDENT TRANSLOCON COMPONENT 52, CHLOROPLASTIC
Glyma.08G135800	-6.70975	-7.54684	(1 of 1) PTHR10231:SF3 - CMP-SIALIC ACID TRANSPORTER 5
Glyma.02G069900	-6.6964	-5.70616	(1 of 6) K14641 - apyrase (APY1_2)
Glyma.13G147400	-6.66267	-8.30778
Glyma.02G009800	-6.60778	-6.80423	(1 of 4) PTHR10641:SF494 - TRANSCRIPTION FACTOR MYB108
Glyma.03G112400	-6.59127	-6.72004	(1 of 14) PTHR31190//PTHR31190:SF21 - FAMILY NOT NAMED // ETHYLENE-RESPONSIVE TRANSCRIPTION FACTOR 13
Glyma.02G208800	-6.51281	-7.3493	(1 of 5) PTHR33783:SF1 - F3F9.15
Glyma.18G016800	-6.44165	-7.5536	(1 of 4) K11842 - ubiquitin carboxyl-terminal hydrolase 12/46 [EC:3.4.19.12] (USP12_46)
Glyma.14G103600	-6.43664	-7.39084	(1 of 5) PTHR19879//PTHR19879:SF1 - TRANSCRIPTION INITIATION FACTOR TFIID // CANNONBALL-RELATED
Glyma.16G063900	-6.37041	-7.9163	(1 of 3) PTHR31485//PTHR31485:SF7 - FAMILY NOT NAMED // PEPTIDYL SERINE ALPHA-GALACTOSYLTRANSFERASE
Glyma.19G202400	-6.27671	-7.59093	(1 of 3) PTHR12972//PTHR12972:SF0 - DOWNSTREAM NEIGHBOR OF SON // PROTEIN DOWNSTREAM NEIGHBOR OF SON
Glyma.04G112500	-6.22505	-6.83538	(1 of 6) PTHR31533:SF2 - GPI-ANCHORED PROTEIN LORELEI-RELATED
Glyma.14G051900	-6.21953	-9.6652	(1 of 13) PF07172 - Glycine rich protein family (GRP)
Glyma.08G109100	-6.21907	-5.47949	(1 of 2) PTHR10366//PTHR10366:SF436 - NAD DEPENDENT EPIMERASE/DEHYDRATASE // SUBFAMILY NOT NAMED
Glyma.16G202500	-6.14094	-8.0363	(1 of 5) PTHR31718:SF8 - EMBRYO-SPECIFIC PROTEIN 3
Glyma.20G053200	-6.08583	-7.30643	(1 of 1) PTHR21499//PTHR21499:SF33 - ASPARTATE KINASE // HOMOSERINE DEHYDROGENASE
Glyma.11G147000	-5.86918	-6.71979	(1 of 2) KOG3051 - RNA binding/translational regulation protein of the SUA5 family
Glyma.06G283200	-5.64525	-5.59737	(1 of 6) 1.1.1.86 - Ketol-acid reductoisomerase (NADP(+)) / Dihydroxyisovalerate dehydrogenase (isomerizing)
Glyma.20G135600	-5.30239	-5.3977	(1 of 1) 2.1.1.193 - 16S rRNA (uracil(1498)-N(3))-methyltransferase / M(3)U(1498) specific methyltransferase
Glyma.16G117900	-5.19484	-5.04882
Glyma.09G092700	-5.07944	-3.64554	(1 of 2) PTHR32093//PTHR32093:SF16 - FAMILY NOT NAMED // GENOMIC DNA, CHROMOSOME 3, P1 CLONE:MKA23-RELATED
Glyma.04G048600	-4.84264	-5.5473
Glyma.02G073200	-4.62571	-3.25786	(1 of 4) K14412 - alpha-1,4-fucosyltransferase (FUT13, FucTC)
Glyma.13G194300	-4.57869	-3.69313	(1 of 2) PF08027 - Albumin I chain b (Albumin_I)
Glyma.16G195700	-4.56184	-4.88867	(1 of 753) PF13041 - PPR repeat family (PPR_2)
Glyma.12G200800	-4.54821	-2.01254	(1 of 36) PF12609 - Wound-induced protein (DUF3774)
Glyma.16G175600	-4.53824	-4.34807	(1 of 2) K13263 - isoflavone 7-O-glucosyltransferase (IF7GT)
Glyma.03G257000	-4.39879	-3.20815	(1 of 8) PTHR10217//PTHR10217:SF465 - VOLTAGE AND LIGAND GATED POTASSIUM CHANNEL // CYCLIC NUCLEOTIDE-GATED ION CHANNEL 11-RELATED
Glyma.02G211700	-4.13585	-3.86804	(1 of 2) K15100 - solute carrier family 25 (mitochondrial citrate transporter), member 1 (SLC25A1, CTP)
Glyma.12G007500	-4.11942	-4.34374	(1 of 2) PTHR22953:SF22 - PURPLE ACID PHOSPHATASE 10
Glyma.04G179600	-4.11058	-3.02054
Glyma.13G301400	-4.0771	-2.43558	(1 of 36) PF12609 - Wound-induced protein (DUF3774)
Glyma.10G296500	-4.02947	-4.9915	(1 of 2) PTHR16140:SF0 - PROTEIN H21P03.2
Glyma.16G101000	-4.02245	-3.30775	(1 of 1) PTHR39104//PTHR39104:SF1 - FAMILY NOT NAMED // T1B9.19 PROTEIN
Glyma.20G155300	-4.00601	-4.0246	(1 of 2) PTHR21530//PTHR21530:SF1 - PHEROMONE SHUTDOWN PROTEIN // TRAB FAMILY PROTEIN
Glyma.16G173200	-3.99738	-2.62904
Glyma.20G139700	-3.96064	-3.62908	(1 of 51) PF01657//PF07714 - Salt stress response/antifungal (Stress-antifung) // Protein tyrosine kinase (Pkinase_Tyr)
Glyma.13G342000	-3.95388	-2.30451	(1 of 22) K11253 - histone H3 (H3)
Glyma.07G094000	-3.90741	-2.96964
Glyma.05G057600	-3.8412	-4.93167	(1 of 2) PTHR31731:SF25 - BIFUNCTIONAL INHIBITOR/LIPID-TRANSFER PROTEIN/SEED STORAGE 2S ALBUMIN SUPERFAMILY PROTEIN
Glyma.10G284500	-3.81172	-3.80929	(1 of 13) K15601 - lysine-specific demethylase 3 [EC:1.14.11.-] (KDM3)
Glyma.17G077500	-3.79866	-3.02837	(1 of 1) PF00004//PF02861 - ATPase family associated with various cellular activities (AAA) (AAA) // Clp amino terminal domain, pathogenicity island component (Clp_N)
Glyma.18G027100	-3.79525	-2.02117	(1 of 12) K05857 - phosphatidylinositol phospholipase C, delta (PLCD)
Glyma.08G322100	-3.74542	-3.44534
Glyma.07G159000	-3.66562	-2.93392	(1 of 2) PTHR24115:SF497 - KINESIN MOTOR FAMILY PROTEIN
Glyma.11G131000	-3.61685	-3.80165
Glyma.05G222500	-3.56919	-3.6446	(1 of 5) PTHR16254:SF30 - K(+) EFFLUX ANTIPORTER 4
Glyma.05G164500	-3.49981	-3.26648	(1 of 2) PTHR11952:SF10 - RIMM-LIKE 16S RRNA PROCESSING PROTEIN
Glyma.10G161100	-3.45743	-3.37536	(1 of 4) K17794 - mitochondrial import inner membrane translocase subunit TIM23 (TIM23)
Glyma.11G035200	-3.44712	-2.5042	(1 of 9) K00232 - acyl-CoA oxidase (E1.3.3.6, ACOX1, ACOX3)
Glyma.11G141800	-3.37587	-1.00698	(1 of 16) K11252 - histone H2B (H2B)
Glyma.16G200600	-3.31912	-3.7018	(1 of 4) PTHR10584//PTHR10584:SF200 - SUGAR KINASE // SUBFAMILY NOT NAMED
Glyma.13G176200	-3.317	-1.96703	(1 of 20) PTHR11527:SF158 - 17.6 KDA CLASS I HEAT SHOCK PROTEIN 1-RELATED
Glyma.13G181400	-3.28827	-3.09765	(1 of 63) K04733 - interleukin-1 receptor-associated kinase 4 (IRAK4)
Glyma.13G103400	-3.27871	-2.6715
Glyma.13G030200	-3.26719	-1.85115	(1 of 37) PF00407 - Pathogenesis-related protein Bet v I family (Bet_v_1)
Glyma.02G019600	-3.19732	-2.32321	(1 of 6) PTHR11220:SF25 - F3F9.4
Glyma.08G106700	-3.07884	-1.56062	(1 of 4) PTHR10516//PTHR10516:SF324 - PEPTIDYL-PROLYL CIS-TRANS ISOMERASE // PEPTIDYL-PROLYL CIS-TRANS ISOMERASE FKBP62
Glyma.06G015900	-3.07833	-2.86476	(1 of 4) 1.2.1.12//1.2.1.13 - Glyceraldehyde-3-phosphate dehydrogenase (phosphorylating) / Triosephosphate dehydrogenase // Glyceraldehyde-3-phosphate dehydrogenase (NADP(+)) (phosphorylating) / Triosephosphate dehydrogenase (NADP+)
Glyma.02G115900	-3.07267	-2.74745	(1 of 4) PTHR18860//PTHR18860:SF12 - 14-3-3 PROTEIN // 14-3-3-LIKE PROTEIN GF14 IOTA
Glyma.17G126400	-3.04512	-1.62433	(1 of 4) PTHR24413//PTHR24413:SF75 - FAMILY NOT NAMED // BTB/POZ AND TAZ DOMAIN-CONTAINING PROTEIN 2
Glyma.15G069200	-3.02938	-3.16858	(1 of 23) PF05212 - Protein of unknown function (DUF707) (DUF707)
Glyma.20G222200	-3.02182	-2.76298	(1 of 2) PTHR35299:SF2 - RUBISCO ACCUMULATION FACTOR 1, CHLOROPLASTIC-RELATED
Glyma.09G032400	-2.97384	-2.72478
Glyma.20G008400	-2.94756	-1.60427
Glyma.05G026600	-2.94392	-2.70233	(1 of 4) PTHR33415//PTHR33415:SF3 - FAMILY NOT NAMED // EMB514
Glyma.08G318900	-2.93629	-2.04744	(1 of 4) PTHR11527//PTHR11527:SF137 - SMALL HEAT-SHOCK PROTEIN HSP20 FAMILY // SUBFAMILY NOT NAMED
Glyma.15G043200	-2.92469	-1.23026	(1 of 19) K11254 - histone H4 (H4)
Glyma.18G242400	-2.89578	-3.2974	(1 of 2) PTHR23012//PTHR23012:SF100 - MEMBRANE ASSOCIATED RING FINGER // SUBFAMILY NOT NAMED
Glyma.12G074500	-2.89083	-1.16857	(1 of 19) K11254 - histone H4 (H4)
Glyma.12G120800	-2.86773	-3.40144	(1 of 2) PTHR12630//PTHR12630:SF7 - N-LINKED OLIGOSACCHARIDE PROCESSING // EXPRESSED PROTEIN
Glyma.01G162700	-2.85797	-2.74096	(1 of 7) PTHR10869:SF78 - 2-OXOGLUTARATE (2OG) AND FE(II)-DEPENDENT OXYGENASE SUPERFAMILY PROTEIN
Glyma.03G018400	-2.85653	-3.24403
Glyma.17G254600	-2.8019	-0.996779	(1 of 349) PF00847 - AP2 domain (AP2)
Glyma.20G163100	-2.75615	-2.4831	(1 of 2) 1.5.1.25 - Thiomorpholine-carboxylate dehydrogenase / Ketimine reductase
Glyma.16G128200	-2.75339	-2.31379	(1 of 3) PTHR14614:SF33 - S-ADENOSYLMETHIONINE-DEPENDENT METHYLTRANSFERASE DOMAIN-CONTAINING PROTEIN
Glyma.16G208300	-2.73862	-2.42492	(1 of 6) PTHR23024//PTHR23024:SF174 - MEMBER OF 'GDXG' FAMILY OF LIPOLYTIC ENZYMES // SUBFAMILY NOT NAMED
Glyma.09G026100	-2.73015	-1.37893	(1 of 6) PTHR11588//PTHR11588:SF97 - TUBULIN // TUBULIN BETA-4 CHAIN-RELATED
Glyma.20G139600	-2.72439	-2.1223	(1 of 51) PF01657//PF07714 - Salt stress response/antifungal (Stress-antifung) // Protein tyrosine kinase (Pkinase_Tyr)
Glyma.13G127800	-2.71058	-2.56065	(1 of 2) PTHR22904//PTHR22904:SF312 - TPR REPEAT CONTAINING PROTEIN // CARBOXYLATE CLAMP-TETRATRICOPEPTIDE REPEAT PROTEIN
Glyma.07G241600	-2.70099	-2.51561	(1 of 6) 1.8.1.4 - Dihydrolipoyl dehydrogenase / Lipoyl dehydrogenase
Glyma.16G206200	-2.67706	-2.87401	(1 of 7) PTHR11527:SF135 - 22.0 KDA HEAT SHOCK PROTEIN
Glyma.20G071200	-2.67464	-2.59451	(1 of 5) K11838 - ubiquitin carboxyl-terminal hydrolase 7 (USP7, UBP15)
Glyma.13G173100	-2.66907	-1.36559	(1 of 22) K11253 - histone H3 (H3)
Glyma.15G118400	-2.6689	-2.75868	(1 of 2) PTHR22814:SF117 - METAL ION BINDING PROTEIN-RELATED
Glyma.05G141400	-2.66002	-1.99113	(1 of 7) K11517 - (S)-2-hydroxy-acid oxidase (HAO)
Glyma.03G177400	-2.62278	-1.66934	(1 of 4) K02930 - large subunit ribosomal protein L4e (RP-L4e, RPL4)
Glyma.01G121000	-2.61744	-2.28747	(1 of 4) PTHR10032//PTHR10032:SF215 - ZINC FINGER PROTEIN WITH KRAB AND SCAN DOMAINS // TRIHELIX TRANSCRIPTION FACTOR GT-3A-RELATED
Glyma.12G014800	-2.61592	-2.55692	(1 of 2) PTHR15948 - G-PROTEIN COUPLED RECEPTOR 89-RELATED
Glyma.18G227500	-2.61199	-2.83127	(1 of 3) K02890 - large subunit ribosomal protein L22 (RP-L22, MRPL22, rplV)
Glyma.17G254200	-2.60305	-1.80164	(1 of 4) PTHR10438:SF274 - THIOREDOXIN H1
Glyma.16G175900	-2.60296	-2.69254	(1 of 2) K13263 - isoflavone 7-O-glucosyltransferase (IF7GT)
Glyma.08G153700	-2.57685	-1.55426
Glyma.17G034400	-2.57525	-2.47011	(1 of 1) PTHR24067//PTHR24067:SF133 - UBIQUITIN-CONJUGATING ENZYME E2 // SUBFAMILY NOT NAMED
Glyma.06G142900	-2.53094	-1.75519
Glyma.01G219700	-2.52223	-2.2647	(1 of 2) K07447 - putative holliday junction resolvase (ruvX)
Glyma.18G070300	-2.5132	-2.08514	(1 of 2) K11338 - RuvB-like protein 2 [EC:3.6.4.12] (RUVBL2, RVB2, INO80J)
Glyma.03G226800	-2.49605	-2.30055	(1 of 14) 1.14.13.173 - 11-oxo-beta-amyrin 30-oxidase / CYP72A154
Glyma.18G062600	-2.4716	-2.38069	(1 of 2) PTHR12203:SF13 - F10K1.7 PROTEIN
Glyma.19G031300	-2.46806	-3.29537
Glyma.03G004100	-2.45696	-2.22776	(1 of 6) PTHR23050:SF153 - CALMODULIN-1-RELATED
Glyma.12G200400	-2.44105	-1.08868	(1 of 36) PF12609 - Wound-induced protein (DUF3774)
Glyma.06G030500	-2.42368	-2.19056	(1 of 20) K19355 - mannan endo-1,4-beta-mannosidase (MAN)
Glyma.09G210300	-2.42228	-1.62453
Glyma.10G133500	-2.39875	-1.4975	(1 of 19) K11254 - histone H4 (H4)
Glyma.02G291200	-2.39786	-2.84621	(1 of 249) PTHR14155 - RING FINGER DOMAIN-CONTAINING
Glyma.04G038500	-2.32847	-2.34578	(1 of 3) PTHR11183:SF44 - UDP-GLUCURONATE:XYLAN ALPHA-GLUCURONOSYLTRANSFERASE 2
Glyma.13G046300	-2.2891	-1.2002	(1 of 2) PTHR31304//PTHR31304:SF8 - FAMILY NOT NAMED // LOB DOMAIN-CONTAINING PROTEIN 41
Glyma.20G196600	-2.27623	-2.68332	(1 of 2) PTHR33203:SF7 - GLYCINE-RICH PROTEIN-RELATED
Glyma.19G046300	-2.26197	-1.68241	(1 of 2) PTHR31304//PTHR31304:SF8 - FAMILY NOT NAMED // LOB DOMAIN-CONTAINING PROTEIN 41
Glyma.14G177700	-2.24886	-1.78968	(1 of 3) PTHR35689//PTHR35689:SF1 - FAMILY NOT NAMED // F10B6.4
Glyma.11G156100	-2.21982	-1.93103
Glyma.05G241000	-2.19558	-2.24452	(1 of 4) PTHR31065//PTHR31065:SF15 - FAMILY NOT NAMED // PLATZ TRANSCRIPTION FACTOR FAMILY PROTEIN
Glyma.04G190900	-2.18776	-1.9897	(1 of 4) PTHR24413//PTHR24413:SF75 - FAMILY NOT NAMED // BTB/POZ AND TAZ DOMAIN-CONTAINING PROTEIN 2
Glyma.04G054400	-2.18625	-1.08503	(1 of 6) PTHR11527:SF93 - 17.6 KDA CLASS II HEAT SHOCK PROTEIN-RELATED
Glyma.08G104900	-2.1854	-1.47225	(1 of 4) PTHR15601 - STRESS ASSOCIATED ENDOPLASMIC RETICULUM PROTEIN SERP1/RAMP4
Glyma.06G166700	-2.17519	-1.89877	(1 of 11) K16675 - palmitoyltransferase ZDHHC9/14/18 (ZDHHC9_14_18)
Glyma.04G183300	-2.17419	-1.63049	(1 of 25) PF07816 - Protein of unknown function (DUF1645) (DUF1645)
Glyma.20G238100	-2.16574	-2.3495	(1 of 2) PTHR13832//PTHR13832:SF276 - PROTEIN PHOSPHATASE 2C // SUBFAMILY NOT NAMED
Glyma.09G178600	-2.16398	-1.91737	(1 of 2) PTHR26312//PTHR26312:SF81 - FAMILY NOT NAMED // PHOTOSYSTEM I ASSEMBLY PROTEIN YCF3
Glyma.04G179100	-2.14146	-2.1152	(1 of 2) K03946 - NADH dehydrogenase (ubiquinone) 1 alpha subcomplex subunit 2 (NDUFA2)
Glyma.13G170900	-2.14135	-2.80027	(1 of 4) PF09585 - Conserved hypothetical protein (Lin0512_fam) (Lin0512_fam)
Glyma.08G121800	-2.1395	-2.0223	(1 of 4) PF13233 - Complex1_LYR-like (Complex1_LYR_2)
Glyma.03G180300	-2.13578	-1.53102	(1 of 4) PTHR33597//PTHR33597:SF4 - FAMILY NOT NAMED // CONSERVED PEPTIDE UPSTREAM OPEN READING FRAME 47
Glyma.14G134900	-2.135	-2.04784
Glyma.13G157000	-2.13414	-2.92239	(1 of 4) PTHR35121:SF2 - GB|AAD20160.1
Glyma.18G297100	-2.12778	-1.62973	(1 of 3) PTHR31304:SF3 - LOB DOMAIN-CONTAINING PROTEIN 40
Glyma.09G173400	-2.12079	-1.60187	(1 of 4) PTHR12629//PTHR12629:SF15 - DIPHOSPHOINOSITOL POLYPHOSPHATE PHOSPHOHYDROLASE // NUDIX HYDROLASE 21, CHLOROPLASTIC-RELATED
Glyma.13G159500	-2.10517	-1.69451	(1 of 2) PTHR31245:SF1 - UBIQUITIN SYSTEM COMPONENT CUE PROTEIN
Glyma.04G222500	-2.08335	-1.33742
Glyma.08G365100	-2.07895	-1.80976	(1 of 3) PTHR31304:SF3 - LOB DOMAIN-CONTAINING PROTEIN 40
Glyma.15G126600	-2.07393	-1.87321	(1 of 6) 2.4.1.221 - Peptide-O-fucosyltransferase / GDP-L-fucose:polypeptide fucosyltransferase
Glyma.14G178800	-2.07048	-2.37078	(1 of 2) PTHR24078:SF247 - CHAPERONE PROTEIN DNAJ 1, MITOCHONDRIAL
Glyma.20G099300	-2.06864	-2.72123	(1 of 8) K07901 - Ras-related protein Rab-8A (RAB8A, MEL)
Glyma.09G158400	-2.05246	-2.20486	(1 of 3) PTHR11586:SF1 - NUCLEIC ACID-BINDING, OB-FOLD-LIKE PROTEIN
Glyma.03G213900	-2.0521	-1.2592
Glyma.16G152700	-2.04465	-2.31413	(1 of 4) PTHR10071//PTHR10071:SF161 - TRANSCRIPTION FACTOR GATA GATA BINDING FACTOR // SUBFAMILY NOT NAMED
Glyma.02G250200	-2.04229	-1.30145	(1 of 4) PTHR13832//PTHR13832:SF219 - PROTEIN PHOSPHATASE 2C // PROTEIN PHOSPHATASE 2C 3-RELATED
Glyma.16G219400	-2.03705	-1.98152	(1 of 6) 1.1.1.334 - Methylecgonone reductase
Glyma.07G109200	-2.03491	-1.27304
Glyma.08G232400	-2.03012	-1.07762	(1 of 5) PTHR10891//PTHR10891:SF597 - EF-HAND CALCIUM-BINDING DOMAIN CONTAINING PROTEIN // SUBFAMILY NOT NAMED
Glyma.02G104500	-2.01332	-2.57335	(1 of 3) 2.4.1.263 - Abscisate beta-glucosyltransferase / ABA-GTase
Glyma.07G223100	-2.00733	-1.76543	(1 of 4) PTHR10044//PTHR10044:SF121 - INHIBITOR OF APOPTOSIS // SUBFAMILY NOT NAMED
Glyma.11G152700	-1.9992	-1.92997	(1 of 1) PTHR13018//PTHR13018:SF30 - PROBABLE MEMBRANE PROTEIN DUF221-RELATED // EARLY-RESPONSIVE TO DEHYDRATION STRESS PROTEIN (ERD4)
Glyma.13G154000	-1.99262	-1.72416	(1 of 2) PTHR11260:SF166 - GLUTATHIONE S-TRANSFERASE D2-RELATED
Glyma.18G273700	-1.9906	-2.41401	(1 of 2) PTHR22870//PTHR22870:SF170 - REGULATOR OF CHROMOSOME CONDENSATION // REGULATOR OF CHROMOSOME CONDENSATION FAMILY PROTEIN
Glyma.16G127300	-1.98671	-1.81898	(1 of 3) 1.18.1.2//1.6.99.1 - Ferredoxin--NADP(+) reductase // NADPH dehydrogenase / NADPH diaphorase
Glyma.14G177500	-1.97988	-1.36468	(1 of 2) PTHR11785//PTHR11785:SF378 - AMINO ACID TRANSPORTER // SUBFAMILY NOT NAMED
Glyma.19G232400	-1.95229	-1.01856	(1 of 4) PTHR33565//PTHR33565:SF1 - FAMILY NOT NAMED // DORMANCY/AUXIN ASSOCIATED PROTEIN
Glyma.14G073300	-1.94575	-1.29761	(1 of 11) PTHR32278:SF2 - F-BOX PROTEIN PP2-B13-RELATED
Glyma.10G271600	-1.93765	-2.21013	(1 of 6) PF00069//PF13947//PF14380 - Protein kinase domain (Pkinase) // Wall-associated receptor kinase galacturonan-binding (GUB_WAK_bind) // Wall-associated receptor kinase C-terminal (WAK_assoc)
Glyma.02G290300	-1.93711	-1.49529	(1 of 5) PF01582//PF13676 - TIR domain (TIR) // TIR domain (TIR_2)
Glyma.06G099700	-1.93593	-1.52414	(1 of 3) PTHR22951//PTHR22951:SF24 - CLATHRIN ASSEMBLY PROTEIN // SUBFAMILY NOT NAMED
Glyma.14G215100	-1.91199	-1.41962	(1 of 6) PTHR11467//PTHR11467:SF49 - HISTONE H1/H5 // SUBFAMILY NOT NAMED
Glyma.04G040000	-1.91007	-2.14671	(1 of 39) 2.3.1.133 - Shikimate O-hydroxycinnamoyltransferase
Glyma.15G115600	-1.90931	-2.12873	(1 of 5) PTHR23130//PTHR23130:SF80 - FAMILY NOT NAMED // AUXIN-INDUCED IN ROOT CULTURES PROTEIN 12
Glyma.03G032000	-1.89657	-2.12936	(1 of 202) PF13499 - EF-hand domain pair (EF-hand_7)
Glyma.17G224900	-1.89498	-2.52977	(1 of 6) PTHR11527:SF93 - 17.6 KDA CLASS II HEAT SHOCK PROTEIN-RELATED
Glyma.05G214200	-1.87536	-1.96997	(1 of 7) K02150 - V-type H+-transporting ATPase subunit E (ATPeV1E, ATP6E)
Glyma.01G017800	-1.86105	-1.32406
Glyma.15G183500	-1.85353	-1.97136	(1 of 1) PTHR12459:SF6 - TRANSMEMBRANE PROTEIN
Glyma.15G264600	-1.83712	-1.69467	(1 of 1) PTHR11527//PTHR11527:SF165 - SMALL HEAT-SHOCK PROTEIN HSP20 FAMILY // SUBFAMILY NOT NAMED
Glyma.08G172900	-1.8244	-1.00179	(1 of 2) K12627 - U6 snRNA-associated Sm-like protein LSm8 (LSM8)
Glyma.01G224500	-1.81818	-2.22726	(1 of 2) PTHR22950//PTHR22950:SF229 - AMINO ACID TRANSPORTER // GABA TRANSPORTER 2-RELATED
Glyma.11G151000	-1.81469	-2.01711	(1 of 8) PF00280 - Potato inhibitor I family (potato_inhibit)
Glyma.04G189200	-1.81253	-1.59098	(1 of 2) K15322 - tRNA-splicing endonuclease subunit Sen2 (TSEN2)
Glyma.16G031500	-1.8076	-1.78578	(1 of 3) K17427 - large subunit ribosomal protein L46 (MRPL46)
Glyma.05G191700	-1.79992	-1.49911	(1 of 6) PTHR24361//PTHR24361:SF310 - MITOGEN-ACTIVATED KINASE KINASE KINASE // MITOGEN-ACTIVATED PROTEIN KINASE KINASE KINASE 3
Glyma.11G081500	-1.79578	-1.7932	(1 of 2) PTHR18896:SF60 - PHOSPHOLIPASE D DELTA
Glyma.01G023200	-1.79365	-1.40582	(1 of 2) PTHR30566//PTHR30566:SF13 - YNAI-RELATED MECHANOSENSITIVE ION CHANNEL // MECHANOSENSITIVE ION CHANNEL PROTEIN 2, CHLOROPLASTIC
Glyma.15G253700	-1.79319	-2.10262	(1 of 2) K03541 - photosystem II 10kDa protein (psbR)
Glyma.09G232900	-1.78992	-1.21353	(1 of 3) PTHR10366//PTHR10366:SF459 - NAD DEPENDENT EPIMERASE/DEHYDRATASE // SUBFAMILY NOT NAMED
Glyma.07G151100	-1.77516	-4.04612	(1 of 4) PTHR10032//PTHR10032:SF215 - ZINC FINGER PROTEIN WITH KRAB AND SCAN DOMAINS // TRIHELIX TRANSCRIPTION FACTOR GT-3A-RELATED
Glyma.10G099400	-1.77232	-1.32358	(1 of 40) PF03763 - Remorin, C-terminal region (Remorin_C)
Glyma.20G111000	-1.7699	-1.76216	(1 of 6) K10256 - omega-6 fatty acid desaturase (delta-12 desaturase) (FAD2)
Glyma.02G215100	-1.7505	-1.5896	(1 of 2) PTHR36054//PTHR36054:SF1 - FAMILY NOT NAMED // HYDROXYPROLINE-RICH GLYCOPROTEIN FAMILY PROTEIN
Glyma.15G110700	-1.74942	-1.62592	(1 of 3) K06997 - uncharacterized protein (K06997)
Glyma.07G090700	-1.74572	-1.9305
Glyma.13G136500	-1.74415	-1.8144	(1 of 6) K10643 - CCR4-NOT transcription complex subunit 4 (CNOT4, NOT4, MOT2)
Glyma.10G298000	-1.73178	-1.52507	(1 of 1) K15535 - phosphoglucan, water dikinase (PWD)
Glyma.17G228700	-1.729	-1.74694	(1 of 7) PTHR10071//PTHR10071:SF191 - TRANSCRIPTION FACTOR GATA GATA BINDING FACTOR // SUBFAMILY NOT NAMED
Glyma.14G080200	-1.72323	-1.06352	(1 of 5) PTHR33095:SF7 - AR781
Glyma.18G231900	-1.714	-1.89602
Glyma.20G106200	-1.70221	-1.65819	(1 of 5) PTHR11785:SF338 - POLYAMINE TRANSPORTER RMV1
Glyma.18G242300	-1.70058	-1.84702	(1 of 2) K01823 - isopentenyl-diphosphate delta-isomerase (idi, IDI)
Glyma.07G212800	-1.69409	-2.2667	(1 of 2) 1.7.7.1 - Ferredoxin--nitrite reductase
Glyma.20G104900	-1.68338	-1.48238	(1 of 6) PF02373//PF10497 - JmjC domain, hydroxylase (JmjC) // Zinc-finger domain of monoamine-oxidase A repressor R1 (zf-4CXXC_R1)
Glyma.16G118100	-1.68284	-1.38092	(1 of 3) 2.5.1.20 - Rubber cis-polyprenylcistransferase / Rubber transferase
Glyma.17G046700	-1.67328	-1.80766
Glyma.16G123900	-1.66985	-1.35305
Glyma.14G209000	-1.64751	-1.35324
Glyma.20G224000	-1.64469	-1.72739	(1 of 4) PTHR21654//PTHR21654:SF22 - FAMILY NOT NAMED // TRIHELIX TRANSCRIPTION FACTOR GTL2
Glyma.02G053300	-1.64433	-1.45333	(1 of 4) KOG1672 - ATP binding protein
Glyma.12G232100	-1.64168	-1.39733	(1 of 2) K02887 - large subunit ribosomal protein L20 (RP-L20, MRPL20, rplT)
Glyma.09G090900	-1.63778	-1.4673	(1 of 3) K09567 - peptidyl-prolyl isomerase H (cyclophilin H) (PPIH, CYPH)
Glyma.09G132200	-1.6359	-1.3719	(1 of 4) 1.14.13.129 - Beta-carotene 3-hydroxylase / Beta-carotene 3,3'-monooxygenase
Glyma.03G144800	-1.63464	-1.02054	(1 of 9) PTHR11937//PTHR11937:SF255 - ACTIN // SUBFAMILY NOT NAMED
Glyma.13G334300	-1.63362	-1.01963	(1 of 25) K11251 - histone H2A (H2A)
Glyma.18G025100	-1.62895	-2.01396	(1 of 27) PF07714//PF08263 - Protein tyrosine kinase (Pkinase_Tyr) // Leucine rich repeat N-terminal domain (LRRNT_2)
Glyma.20G081600	-1.62102	-1.08222
Glyma.07G252900	-1.61242	-1.97819
Glyma.01G173000	-1.60626	-2.63825	(1 of 8) KOG2521 - Uncharacterized conserved protein
Glyma.13G282200	-1.6024	-2.24562	(1 of 36) PF12609 - Wound-induced protein (DUF3774)
Glyma.17G005300	-1.60172	-1.28143	(1 of 3) K00626 - acetyl-CoA C-acetyltransferase (E2.3.1.9, atoB)
Glyma.01G145300	-1.59865	-1.55134	(1 of 1) KOG3420 - Predicted RNA methylase
Glyma.01G220600	-1.58605	-1.82988	(1 of 8) PTHR19139//PTHR19139:SF169 - AQUAPORIN TRANSPORTER // AQUAPORIN PIP1-4-RELATED
Glyma.05G035000	-1.58426	-1.79009	(1 of 4) PTHR11119:SF48 - NUCLEOBASE-ASCORBATE TRANSPORTER 5-RELATED
Glyma.10G246300	-1.57759	-1.80091	(1 of 37) PF00190 - Cupin (Cupin_1)
Glyma.05G060100	-1.56672	-1.6222
Glyma.01G102300	-1.55443	-1.31738	(1 of 4) PTHR34670:SF3 - EXPRESSED PROTEIN
Glyma.08G108500	-1.55087	-1.06014	(1 of 3) K12873 - bud site selection protein 31 (BUD31, G10)
Glyma.09G205100	-1.55084	-1.79816
Glyma.14G221800	-1.5475	-1.41057	(1 of 4) K19037 - E3 ubiquitin-protein ligase ATL23 [EC:6.3.2.19] (ATL23)
Glyma.13G288100	-1.54644	-1.40683	(1 of 31) PF00234 - Protease inhibitor/seed storage/LTP family (Tryp_alpha_amyl)
Glyma.13G264200	-1.52362	-1.13923	(1 of 1) PF06314 - Acetoacetate decarboxylase (ADC) (ADC)
Glyma.06G234200	-1.50784	-1.83022	(1 of 3) 1.13.11.5 - Homogentisate 1,2-dioxygenase / Homogentisicase
Glyma.05G013800	-1.50502	-1.39875	(1 of 4) PTHR33203//PTHR33203:SF4 - FAMILY NOT NAMED // F27J15.22-RELATED
Glyma.05G142400	-1.50034	-2.66305	(1 of 1) PF00083//PF06609 - Sugar (and other) transporter (Sugar_tr) // Fungal trichothecene efflux pump (TRI12) (TRI12)
Glyma.13G282400	-1.49349	-2.20584	(1 of 36) PF12609 - Wound-induced protein (DUF3774)
Glyma.18G246500	-1.47822	-1.41586	(1 of 2) PTHR12709//PTHR12709:SF5 - DNA-DIRECTED RNA POLYMERASE II, III // DNA-DIRECTED RNA POLYMERASE I SUBUNIT RPA43
Glyma.15G201200	-1.4741	-2.1476	(1 of 24) PF12854//PF13041 - PPR repeat (PPR_1) // PPR repeat family (PPR_2)
Glyma.12G229900	-1.46679	-1.42763	(1 of 1) PTHR28627//PTHR28627:SF1 - FAMILY NOT NAMED // CYTOCHROME C OXIDASE ASSEMBLY FACTOR 5
Glyma.05G167600	-1.45475	-1.43782	(1 of 2) PF07714//PF13857 - Protein tyrosine kinase (Pkinase_Tyr) // Ankyrin repeats (many copies) (Ank_5)
Glyma.02G219400	-1.45403	-1.92622	(1 of 7) PF11331 - Probable zinc-ribbon domain (zinc_ribbon_12)
Glyma.11G191000	-1.45321	-1.32027	(1 of 4) PTHR12616 - VACUOLAR PROTEIN SORTING VPS41
Glyma.15G177700	-1.44248	-1.74824	(1 of 2) PF14802 - TMEM192 family (TMEM192)
Glyma.17G052300	-1.44198	-1.78281	(1 of 4) PTHR10052//PTHR10052:SF11 - 60S RIBOSOMAL PROTEIN L18A // SUBFAMILY NOT NAMED
Glyma.18G034600	-1.4331	-1.84792	(1 of 3) PTHR22870//PTHR22870:SF204 - REGULATOR OF CHROMOSOME CONDENSATION // REGULATOR OF CHROMOSOME CONDENSATION REPEAT-CONTAINING PROTEIN
Glyma.09G243500	-1.4303	-2.07015	(1 of 1) PTHR10209//PTHR10209:SF181 - OXIDOREDUCTASE, 2OG-FE II OXYGENASE FAMILY PROTEIN // 2-OXOGLUTARATE (2OG) AND FE(II)-DEPENDENT OXYGENASE SUPERFAMILY PROTEIN-RELATED
Glyma.09G285100	-1.40574	-2.46438	(1 of 5) PTHR19321//PTHR19321:SF5 - PROTEIN REGULATOR OF CYTOKINESIS 1 PRC1-RELATED // 65-KDA MICROTUBULE-ASSOCIATED PROTEIN 6-RELATED
Glyma.15G251900	-1.40318	-2.08353	(1 of 4) PTHR11260//PTHR11260:SF317 - GLUTATHIONE S-TRANSFERASE, GST, SUPERFAMILY, GST DOMAIN CONTAINING // SUBFAMILY NOT NAMED
Glyma.13G062700	-1.40173	-2.83707	(1 of 4) K00703 - starch synthase (E2.4.1.21, glgA)
Glyma.10G093100	-1.38495	-1.78912	(1 of 4) PTHR16223:SF29 - TRANSCRIPTION FACTOR BHLH117-RELATED
Glyma.20G141300	-1.38259	-1.04499	(1 of 2) K19371 - DnaJ homolog subfamily C member 25 (DNAJC25)
Glyma.13G269500	-1.37587	-1.04593	(1 of 1) PTHR22952//PTHR22952:SF195 - CAMP-RESPONSE ELEMENT BINDING PROTEIN-RELATED // DNA-BINDING PROTEIN-LIKE PROTEIN
Glyma.17G052700	-1.35286	-1.62486	(1 of 2) 5.1.99.1 - Methylmalonyl-CoA epimerase / Methylmalonyl-CoA racemase
Glyma.02G001800	-1.34864	-1.57858
Glyma.09G212400	-1.34107	-1.44516	(1 of 2) PTHR22599//PTHR22599:SF26 - MPS ONE BINDER KINASE ACTIVATOR-LIKE MOB // SUBFAMILY NOT NAMED
Glyma.03G066800	-1.32704	-2.49202	(1 of 8) PTHR11732:SF223 - ALDO-KETO REDUCTASE FAMILY 4 MEMBER C10
Glyma.13G139100	-1.32292	-1.05751	(1 of 4) PTHR14107 - WD REPEAT PROTEIN
Glyma.08G005300	-1.30328	-1.64811	(1 of 5) PTHR33147//PTHR33147:SF3 - FAMILY NOT NAMED // DEFENSIN-LIKE PROTEIN 6
Glyma.17G083200	-1.29463	-1.05023	(1 of 4) K11129 - H/ACA ribonucleoprotein complex subunit 2 (NHP2, NOLA2)
Glyma.02G293500	-1.2942	-1.22375	(1 of 4) K00609 - aspartate carbamoyltransferase catalytic subunit (pyrB, PYR2)
Glyma.08G088000	-1.29328	-1.18088	(1 of 1) K11188 - peroxiredoxin 6, 1-Cys peroxiredoxin (PRDX6)
Glyma.04G123000	-1.29047	-1.99335
Glyma.14G073200	-1.28468	-1.04484
Glyma.06G041700	-1.26347	-1.14633	(1 of 15) K13126 - polyadenylate-binding protein (PABPC)
Glyma.13G154300	-1.26224	-1.31392	(1 of 26) 2.7.11.17 - Calcium/calmodulin-dependent protein kinase / Microtubule-associated protein 2 kinase
Glyma.02G145700	-1.25995	-1.7552	(1 of 37) PF00190 - Cupin (Cupin_1)
Glyma.13G031000	-1.25804	-1.06162
Glyma.02G150400	-1.25469	-1.17174	(1 of 5) PTHR10044:SF98 - DETERIN
Glyma.08G365900	-1.24343	-1.70854	(1 of 3) K01809 - mannose-6-phosphate isomerase (manA, MPI)
Glyma.18G229200	-1.24121	-1.08722
Glyma.02G141000	-1.23865	-1.30583	(1 of 3) PTHR31282:SF12 - WRKY TRANSCRIPTION FACTOR 39-RELATED
Glyma.17G121900	-1.2335	-1.30448
Glyma.03G040400	-1.22813	-1.31227	(1 of 31) PF00234 - Protease inhibitor/seed storage/LTP family (Tryp_alpha_amyl)
Glyma.18G289600	-1.22492	-1.01518	(1 of 7) PTHR19375:SF232 - MEDIATOR OF RNA POLYMERASE II TRANSCRIPTION SUBUNIT 37E-RELATED
Glyma.19G147900	-1.21126	-1.08639	(1 of 1) PTHR11937//PTHR11937:SF210 - ACTIN // SUBFAMILY NOT NAMED
Glyma.20G223900	-1.20738	-1.26876	(1 of 4) K17794 - mitochondrial import inner membrane translocase subunit TIM23 (TIM23)
Glyma.09G041500	-1.20611	-1.39296	(1 of 70) K09286 - EREBP-like factor (EREBP)
Glyma.03G241900	-1.20284	-1.02419
Glyma.03G050300	-1.1984	-1.36511	(1 of 2) PTHR11581//PTHR11581:SF11 - 30S/40S RIBOSOMAL PROTEIN S4 // SUBFAMILY NOT NAMED
Glyma.13G276000	-1.19403	-1.07903	(1 of 3) 5.3.2.5 - 2,3-diketo-5-methylthiopentyl-1-phosphate enolase / RuBisCO-like protein
Glyma.09G024100	-1.19289	-1.15188	(1 of 2) PTHR19384:SF54 - FERREDOXIN--NADP REDUCTASE, ROOT ISOZYME 1, CHLOROPLASTIC-RELATED
Glyma.08G006600	-1.18368	-1.66858
Glyma.16G159900	-1.17172	-1.78361	(1 of 2) PTHR22932:SF1 - CO-CHAPERONE PROTEIN SBA1
Glyma.10G084500	-1.16326	-1.21681	(1 of 2) PTHR22763//PTHR22763:SF45 - RING ZINC FINGER PROTEIN // SUBFAMILY NOT NAMED
Glyma.10G112700	-1.14774	-1.00147	(1 of 3) 6.3.4.3 - Formate--tetrahydrofolate ligase / Tetrahydrofolic formylase
Glyma.03G068100	-1.14052	-1.33835	(1 of 3) PTHR32429:SF12 - RIBULOSE BISPHOSPHATE CARBOXYLASE/OXYGENASE ACTIVASE, CHLOROPLASTIC
Glyma.09G003000	-1.13857	-1.07895	(1 of 3) PF09133 - SANTA (SANT Associated) (SANTA)
Glyma.06G220300	-1.13826	-1.2708	(1 of 2) K00655 - 1-acyl-sn-glycerol-3-phosphate acyltransferase (plsC)
Glyma.02G258900	-1.13698	-1.21378	(1 of 4) K07342 - protein transport protein SEC61 subunit gamma and related proteins (SEC61G, SSS1, secE)
Glyma.15G213200	-1.13485	-1.45448	(1 of 2) K12735 - peptidyl-prolyl cis-trans isomerase-like 4 [EC:5.2.1.8] (PPIL4)
Glyma.07G043900	-1.12985	-1.47723	(1 of 2) PTHR11200//PTHR11200:SF122 - INOSITOL 5-PHOSPHATASE // PHOSPHOINOSITIDE PHOSPHATASE SAC3-RELATED
Glyma.10G268500	-1.12111	-1.19644	(1 of 3) PTHR11627//PTHR11627:SF8 - FRUCTOSE-BISPHOSPHATE ALDOLASE // FRUCTOSE-BISPHOSPHATE ALDOLASE 3, CHLOROPLASTIC-RELATED
Glyma.14G008300	-1.12078	-1.53263	(1 of 2) 2.7.10.2//2.7.12.1 - Non-specific protein-tyrosine kinase / Cytoplasmic protein tyrosine kinase // Dual-specificity kinase
Glyma.16G149300	-1.11484	-1.83922	(1 of 2) K13260 - isoflavone 2'-hydroxylase (CYP81E1_7)
Glyma.06G184300	-1.10994	-1.17039
Glyma.15G256500	-1.10252	-1.27542	(1 of 2) PTHR10044//PTHR10044:SF107 - INHIBITOR OF APOPTOSIS // BOI-RELATED E3 UBIQUITIN-PROTEIN LIGASE 3-RELATED
Glyma.19G070700	-1.08946	-1.10823	(1 of 4) PTHR23180:SF268 - CALCIUM-DEPENDENT LIPID-BINDING DOMAIN-CONTAINING PROTEIN
Glyma.15G083200	-1.0875	-1.84884	(1 of 2) PTHR31213:SF8 - ABSCISIC ACID RECEPTOR PYL11-RELATED
Glyma.04G180800	-1.08154	-1.09851
Glyma.05G099500	-1.07019	-1.04378	(1 of 7) K02976 - small subunit ribosomal protein S26e (RP-S26e, RPS26)
Glyma.20G222100	-1.06417	-1.06057	(1 of 2) PTHR36749:SF1 - F7O18.3 PROTEIN
Glyma.07G127600	-1.05674	-1.47494	(1 of 1) 2.5.1.46 - Deoxyhypusine synthase / Spermidine dehydrogenase
Glyma.18G008300	-1.05507	-1.6421	(1 of 4) PTHR22849:SF8 - U-BOX DOMAIN-CONTAINING PROTEIN 45-RELATED
Glyma.08G200400	-1.054	-1.02614	(1 of 4) PTHR32295//PTHR32295:SF10 - FAMILY NOT NAMED // CALMODULIN-BINDING FAMILY PROTEIN
Glyma.15G083900	-1.05117	-1.29398	(1 of 2) PTHR22952//PTHR22952:SF143 - CAMP-RESPONSE ELEMENT BINDING PROTEIN-RELATED // SUBFAMILY NOT NAMED
Glyma.06G195000	-1.02611	-1.89053	(1 of 74) PF01357//PF03330 - Pollen allergen (Pollen_allerg_1) // Rare lipoprotein A (RlpA)-like double-psi beta-barrel (DPBB_1)
Glyma.07G188900	-1.01696	-1.67537	(1 of 37) PF04749 - PLAC8 family (PLAC8)
Glyma.08G063700	0.996617	1.26077	(1 of 8) 1.14.13.132//1.14.99.7 - Squalene monooxygenase / Squalene epoxidase // Transferred entry: 1.14.13.132
Glyma.10G292200	0.997116	1.31101	(1 of 4) K01859 - chalcone isomerase (E5.5.1.6)
Glyma.05G140600	1.01217	1.08992	(1 of 2) PTHR33270//PTHR33270:SF5 - FAMILY NOT NAMED // GB|AAC00605.1
Glyma.14G176900	1.015	1.26274	(1 of 4) PTHR18860//PTHR18860:SF26 - 14-3-3 PROTEIN // SUBFAMILY NOT NAMED
Glyma.09G278600	1.01785	1.00552	(1 of 2) PTHR13856:SF75 - ENTH/VHS/GAT FAMILY PROTEIN
Glyma.10G250400	1.02094	1.09987	(1 of 4) K14319 - Ran GTPase-activating protein 1 (RANGAP1)
Glyma.15G072400	1.03041	1.44539	(1 of 12) PTHR11772//PTHR11772:SF14 - ASPARAGINE SYNTHETASE // SUBFAMILY NOT NAMED
Glyma.02G015200	1.03084	1.1445
Glyma.07G104300	1.03094	1.52192
Glyma.11G081200	1.03268	1.17266	(1 of 3) K03006 - DNA-directed RNA polymerase II subunit RPB1 (RPB1, POLR2A)
Glyma.08G246100	1.03271	1.10193	(1 of 4) PTHR27000//PTHR27000:SF205 - FAMILY NOT NAMED // LRR RECEPTOR-LIKE SERINE/THREONINE-PROTEIN KINASE RPK2
Glyma.13G261200	1.03971	1.14765	(1 of 2) PTHR10774:SF80 - CALCIUM-DEPENDENT LIPID-BINDING DOMAIN-CONTAINING PROTEIN
Glyma.03G067100	1.04588	2.8595	(1 of 82) PF04535 - Domain of unknown function (DUF588) (DUF588)
Glyma.08G299900	1.04966	1.51627	(1 of 6) 1.14.19.4 - Delta(8)-fatty-acid desaturase / SLD
Glyma.08G107700	1.05302	1.3824	(1 of 4) PTHR27001:SF172 - GENOMIC DNA, CHROMOSOME 3, P1 CLONE: MYM9
Glyma.04G021000	1.05932	2.36708	(1 of 2) PTHR13871//PTHR13871:SF48 - THIOREDOXIN // SUBFAMILY NOT NAMED
Glyma.13G298300	1.06064	1.05011	(1 of 2) K12855 - pre-mRNA-processing factor 6 (PRPF6, PRP6)
Glyma.16G200900	1.06224	1.87438	(1 of 3) PTHR23024:SF209 - CARBOXYLESTERASE 9-RELATED
Glyma.13G065400	1.06564	1.54715	(1 of 5) PTHR24093//PTHR24093:SF264 - FAMILY NOT NAMED // ATPASE 4, PLASMA MEMBRANE-TYPE
Glyma.07G149600	1.06601	2.00392	(1 of 5) PTHR31503:SF1 - VACUOLAR CATION/PROTON EXCHANGER 1-RELATED
Glyma.07G196700	1.06859	1.09844	(1 of 2) PTHR21349//PTHR21349:SF0 - 50S RIBOSOMAL PROTEIN L21 // 39S RIBOSOMAL PROTEIN L21, MITOCHONDRIAL
Glyma.18G127200	1.0737	1.08172	(1 of 6) PTHR11654:SF20 - PROTEIN NRT1/ PTR FAMILY 2.12-RELATED
Glyma.19G029500	1.0741	1.33265	(1 of 1) PTHR11926:SF162 - UDP-GLYCOSYLTRANSFERASE 83A1
Glyma.04G103900	1.07745	1.03705	(1 of 16) PTHR31657//PTHR31657:SF9 - FAMILY NOT NAMED // ETHYLENE-RESPONSIVE TRANSCRIPTION FACTOR CRF5-RELATED
Glyma.09G005700	1.07816	1.25081	(1 of 176) PF03106 - WRKY DNA -binding domain (WRKY)
Glyma.18G067600	1.07945	1.2153	(1 of 16) PF04859 - Plant protein of unknown function (DUF641) (DUF641)
Glyma.13G133000	1.08042	1.42567	(1 of 12) PTHR26374//PTHR26374:SF198 - FAMILY NOT NAMED // ZINC FINGER PROTEIN ZAT11
Glyma.11G243400	1.08463	1.27363	(1 of 3) K16285 - RING/U-box domain-containing protein (XERICO)
Glyma.07G265600	1.08478	1.15611	(1 of 1) KOG0005//KOG0940 - Ubiquitin-like protein // Ubiquitin protein ligase RSP5/NEDD4
Glyma.12G073300	1.09636	1.21543	(1 of 4) PTHR32467//PTHR32467:SF29 - FAMILY NOT NAMED // ETHYLENE-RESPONSIVE TRANSCRIPTION FACTOR RAP2-7
Glyma.13G145100	1.09709	1.01363	(1 of 3) K14513 - ethylene-insensitive protein 2 (EIN2)
Glyma.17G258800	1.09886	1.86829
Glyma.03G119900	1.10049	1.2635	(1 of 2) PTHR22884:SF300 - HISTONE-LYSINE N-METHYLTRANSFERASE, H3 LYSINE-9 SPECIFIC SUVH10-RELATED
Glyma.10G211300	1.10294	1.17739	(1 of 2) PTHR32241:SF3 - PATATIN-LIKE PROTEIN 6-RELATED
Glyma.02G066200	1.10499	1.31997	(1 of 349) PF00847 - AP2 domain (AP2)
Glyma.05G096000	1.10614	1.15023
Glyma.03G176200	1.11276	1.11253	(1 of 2) K18732 - SAP domain-containing ribonucleoprotein (SARNP, CIP29, THO1)
Glyma.15G027000	1.11313	1.16169	(1 of 3) 4.2.3.1 - Threonine synthase
Glyma.16G023000	1.11479	1.06398	(1 of 4) PTHR10641//PTHR10641:SF613 - MYB-LIKE DNA-BINDING PROTEIN MYB // SUBFAMILY NOT NAMED
Glyma.14G104500	1.11507	1.12109	(1 of 3) PTHR12136//PTHR12136:SF38 - STEROIDOGENIC ACUTE REGULATORY PROTEIN STAR // SUBFAMILY NOT NAMED
Glyma.02G181600	1.11734	2.1824	(1 of 6) PTHR31241//PTHR31241:SF3 - FAMILY NOT NAMED // DEHYDRATION-RESPONSIVE ELEMENT-BINDING PROTEIN 2F
Glyma.17G120500	1.1184	1.33118	(1 of 2) K09533 - DnaJ homolog subfamily C member 13 (DNAJC13)
Glyma.09G247600	1.11843	1.08572	(1 of 3) PTHR12585//PTHR12585:SF29 - SCC1 / RAD21 FAMILY MEMBER // FI11703P
Glyma.10G214900	1.12178	1.26969	(1 of 3) PTHR10794:SF56 - ALPHA/BETA-HYDROLASE DOMAIN-CONTAINING PROTEIN
Glyma.08G351400	1.12258	1.12497	(1 of 17) PTHR32212//PTHR32212:SF126 - FAMILY NOT NAMED // EMB|CAB62440.1-RELATED
Glyma.05G039400	1.12872	1.33772	(1 of 2) PTHR34805//PTHR34805:SF1 - FAMILY NOT NAMED // PROTEIN MODIFIER OF SNC1 1
Glyma.15G250400	1.13815	1.45182	(1 of 1) PTHR19302//PTHR19302:SF38 - GAMMA TUBULIN COMPLEX PROTEIN // SUBFAMILY NOT NAMED
Glyma.19G020000	1.14419	1.15168	(1 of 7) PTHR10264//PTHR10264:SF93 - BAND 7 PROTEIN-RELATED // SUBFAMILY NOT NAMED
Glyma.01G079100	1.14827	1.28583	(1 of 3) PTHR10566//PTHR10566:SF85 - CHAPERONE-ACTIVITY OF BC1 COMPLEX CABC1 -RELATED // SUBFAMILY NOT NAMED
Glyma.12G001500	1.14936	1.62214	(1 of 2) PTHR10024:SF197 - C2 CALCIUM/LIPID-BINDING PLANT PHOSPHORIBOSYLTRANSFERASE FAMILY PROTEIN
Glyma.13G182500	1.15072	1.18853	(1 of 5) K15178 - RNA polymerase-associated protein RTF1 (RTF1)
Glyma.10G265400	1.15286	1.76302	(1 of 2) PTHR11934:SF7 - RIBOSE-5-PHOSPHATE ISOMERASE 1-RELATED
Glyma.11G238800	1.15389	1.33639	(1 of 4) 5.5.1.4 - Inositol-3-phosphate synthase / Myo-inositol-1-phosphate synthase
Glyma.08G341500	1.15604	2.72878	(1 of 21) PTHR33107:SF5 - KUNITZ FAMILY TRYPSIN AND PROTEASE INHIBITOR PROTEIN-RELATED
Glyma.17G009200	1.15758	1.48859
Glyma.15G107300	1.16366	1.53034
Glyma.20G160200	1.17309	2.59959	(1 of 4) PTHR32002:SF4 - PROTEIN NLP6-RELATED
Glyma.01G230200	1.1767	1.5833
Glyma.15G206800	1.18656	1.25082	(1 of 2) PTHR11177//PTHR11177:SF219 - CHITINASE // CHITINASE-LIKE PROTEIN-RELATED
Glyma.13G173500	1.18749	1.22977	(1 of 3) K13257 - 2-hydroxyisoflavanone synthase (CYP93C)
Glyma.11G223700	1.20259	1.09676	(1 of 8) K00966 - mannose-1-phosphate guanylyltransferase (GMPP)
Glyma.09G186200	1.2092	1.51208	(1 of 399) PF00067 - Cytochrome P450 (p450)
Glyma.10G058200	1.20996	2.64836	(1 of 8) 4.3.1.24 - Phenylalanine ammonia-lyase
Glyma.16G103900	1.21225	1.45627	(1 of 3) 1.23.1.1//1.23.1.4 - (+)-pinoresinol reductase / Pinoresinol/lariciresinol reductase // (-)-lariciresinol reductase / Pinoresinol/lariciresinol reductase
Glyma.01G162200	1.2154	1.27271	(1 of 3) K03006 - DNA-directed RNA polymerase II subunit RPB1 (RPB1, POLR2A)
Glyma.20G113100	1.22085	2.20527	(1 of 5) KOG2504 - Monocarboxylate transporter
Glyma.08G314600	1.22644	1.33201	(1 of 2) K12188 - ESCRT-II complex subunit VPS22 (SNF8, EAP30)
Glyma.05G022500	1.22726	1.0209	(1 of 2) PTHR11255:SF54 - DIACYLGLYCEROL KINASE 1
Glyma.08G124600	1.22759	1.16208	(1 of 2) PTHR12357//PTHR12357:SF21 - YTH YT521-B HOMOLOGY DOMAIN-CONTAINING // SUBFAMILY NOT NAMED
Glyma.17G173100	1.2301	1.09073	(1 of 4) PTHR12565:SF74 - TRANSCRIPTION FACTOR HEC1
Glyma.06G203700	1.23744	1.48336	(1 of 3) PTHR33476:SF7 - EMB|CAB62613.1
Glyma.14G174400	1.24144	1.23537	(1 of 5) PTHR24365//PTHR24365:SF368 - TOLL-LIKE RECEPTOR // OUTER ARM DYNEIN LIGHT CHAIN 1 PROTEIN
Glyma.11G096400	1.24248	1.84209	(1 of 1) KOG0933//KOG4643 - Structural maintenance of chromosome protein 2 (chromosome condensation complex Condensin, subunit E) // Uncharacterized coiled-coil protein
Glyma.04G118700	1.24982	1.74326	(1 of 157) 3.1.1.11 - Pectinesterase / Pectin methylesterase
Glyma.15G027100	1.25156	1.25866	(1 of 1) PTHR11062//PTHR11062:SF94 - EXOSTOSIN HEPARAN SULFATE GLYCOSYLTRANSFERASE -RELATED // GLYCOSYLTRANSFERASE FAMILY PROTEIN 64
Glyma.16G032700	1.25575	1.12246	(1 of 5) PTHR27001:SF156 - PROTEIN KINASE FAMILY PROTEIN
Glyma.19G019200	1.25629	1.43683	(1 of 1) PTHR24093//PTHR24093:SF264//PTHR24093:SF327 - FAMILY NOT NAMED // ATPASE 4, PLASMA MEMBRANE-TYPE // ATPASE 11, PLASMA MEMBRANE-TYPE
Glyma.15G202200	1.25802	1.20323	(1 of 4) PTHR11850//PTHR11850:SF127 - HOMEOBOX PROTEIN TRANSCRIPTION FACTORS // SUBFAMILY NOT NAMED
Glyma.16G032200	1.27632	2.80572	(1 of 4) PTHR11751:SF284 - 1-AMINOCYCLOPROPANE-1-CARBOXYLATE SYNTHASE-LIKE PROTEIN 1
Glyma.05G146500	1.28028	1.12446	(1 of 2) K01228 - mannosyl-oligosaccharide glucosidase (GCS1)
Glyma.10G088000	1.28542	1.1595	(1 of 4) K01301 - N-acetylated-alpha-linked acidic dipeptidase [EC:3.4.17.21] (NAALAD)
Glyma.07G195700	1.28656	1.54042	(1 of 1) K07456 - DNA mismatch repair protein MutS2 (mutS2)
Glyma.14G117700	1.28849	3.98598	(1 of 14) PF00228 - Bowman-Birk serine protease inhibitor family (Bowman-Birk_leg)
Glyma.14G004200	1.29287	1.84718	(1 of 5) PTHR32382//PTHR32382:SF4 - FAMILY NOT NAMED // FASCICLIN-LIKE ARABINOGALACTAN PROTEIN 1
Glyma.13G291900	1.29303	2.3239
Glyma.04G097400	1.30046	1.05299	(1 of 673) PF01535 - PPR repeat (PPR)
Glyma.13G338400	1.31303	1.95238	(1 of 2) PTHR22763//PTHR22763:SF40 - RING ZINC FINGER PROTEIN // SUBFAMILY NOT NAMED
Glyma.05G009200	1.31577	1.48607	(1 of 3) PTHR24351//PTHR24351:SF70 - RIBOSOMAL PROTEIN S6 KINASE // PROTEIN KINASE PINOID 2
Glyma.05G200300	1.31768	1.47657	(1 of 10) KOG4660 - Protein Mei2, essential for commitment to meiosis, and related proteins
Glyma.01G006600	1.32434	1.32934	(1 of 2) K08333 - phosphoinositide-3-kinase, regulatory subunit 4 (PIK3R4, VPS15)
Glyma.17G027700	1.32502	1.06329	(1 of 3) 1.1.1.35//4.2.1.17//4.2.1.55//5.1.2.3//5.3.3.8 - 3-hydroxyacyl-CoA dehydrogenase / Beta-keto-reductase // Enoyl-CoA hydratase / Unsaturated acyl-CoA hydratase // 3-hydroxybutyryl-CoA dehydratase / Crotonase // 3-hydroxybutyryl-CoA epimerase // Dodecenoyl-CoA isomerase / Dodecenoyl-CoA Delta-isomerase
Glyma.16G035800	1.32529	1.37574	(1 of 2) PTHR15852//PTHR15852:SF15 - FAMILY NOT NAMED // DNAJ/HSP40 CYSTEINE-RICH DOMAIN SUPERFAMILY PROTEIN
Glyma.07G246300	1.33237	1.61294	(1 of 3) 1.1.1.35//4.2.1.17//4.2.1.55//5.1.2.3//5.3.3.8 - 3-hydroxyacyl-CoA dehydrogenase / Beta-keto-reductase // Enoyl-CoA hydratase / Unsaturated acyl-CoA hydratase // 3-hydroxybutyryl-CoA dehydratase / Crotonase // 3-hydroxybutyryl-CoA epimerase // Dodecenoyl-CoA isomerase / Dodecenoyl-CoA Delta-isomerase
Glyma.17G113400	1.33734	1.22112	(1 of 2) PTHR31675//PTHR31675:SF6 - FAMILY NOT NAMED // AXIAL REGULATOR YABBY 5
Glyma.01G099100	1.3404	1.10251	(1 of 2) PTHR22883:SF92 - PROTEIN S-ACYLTRANSFERASE 16-RELATED
Glyma.10G019000	1.35117	1.57124	(1 of 6) PTHR24223//PTHR24223:SF246 - FAMILY NOT NAMED // ABC TRANSPORTER C FAMILY MEMBER 14-RELATED
Glyma.04G141400	1.35418	1.07026
Glyma.20G227200	1.35818	1.8765	(1 of 1) K10779 - transcriptional regulator ATRX [EC:3.6.4.12] (ATRX)
Glyma.03G014500	1.36215	1.31868
Glyma.20G101100	1.3703	1.22309	(1 of 1) PTHR11260//PTHR11260:SF327 - GLUTATHIONE S-TRANSFERASE, GST, SUPERFAMILY, GST DOMAIN CONTAINING // SUBFAMILY NOT NAMED
Glyma.08G244500	1.37082	1.07828	(1 of 5) 2.4.1.85 - Cyanohydrin beta-glucosyltransferase / Uridine diphosphoglucose:aldehyde cyanohydrin beta-glucosyltransferase
Glyma.18G149600	1.37273	1.41214	(1 of 2) PTHR19297//PTHR19297:SF112 - GLYCOSYLTRANSFERASE 14 FAMILY MEMBER // SUBFAMILY NOT NAMED
Glyma.04G003200	1.37517	1.05571	(1 of 3) PTHR19139//PTHR19139:SF152 - AQUAPORIN TRANSPORTER // AQUAPORIN PIP2-7
Glyma.11G234600	1.37586	2.57043	(1 of 5) PTHR22950//PTHR22950:SF323 - AMINO ACID TRANSPORTER // SUBFAMILY NOT NAMED
Glyma.05G150400	1.38495	2.66699	(1 of 16) 2.4.1.207//3.2.1.151 - Xyloglucan:xyloglucosyl transferase / Xyloglucan endotransglycosylase // Xyloglucan-specific endo-beta-1,4-glucanase / Xyloglucanendohydrolase
Glyma.08G295700	1.3947	1.01111	(1 of 3) K01490 - AMP deaminase (AMPD)
Glyma.13G168700	1.39509	1.23455	(1 of 3) 1.2.1.2 - Formate dehydrogenase
Glyma.10G051500	1.39912	1.44916	(1 of 2) PTHR10593//PTHR10593:SF42 - SERINE/THREONINE-PROTEIN KINASE RIO // ZINC FINGER PROTEIN JACKDAW
Glyma.09G186300	1.40274	1.47556	(1 of 399) PF00067 - Cytochrome P450 (p450)
Glyma.10G266600	1.40396	1.22123	(1 of 2) K12200 - programmed cell death 6-interacting protein (PDCD6IP, ALIX, RIM20)
Glyma.16G107300	1.40515	1.73149	(1 of 7) PTHR21562//PTHR21562:SF4 - NOTUM-RELATED // PECTINACETYLESTERASE FAMILY PROTEIN
Glyma.04G000200	1.40582	1.28417	(1 of 5) PTHR10625//PTHR10625:SF127 - HISTONE DEACETYLASE // SUBFAMILY NOT NAMED
Glyma.06G262100	1.40649	1.71648	(1 of 57) PF00954//PF01453//PF07714//PF08276 - S-locus glycoprotein domain (S_locus_glycop) // D-mannose binding lectin (B_lectin) // Protein tyrosine kinase (Pkinase_Tyr) // PAN-like domain (PAN_2)
Glyma.03G052800	1.41225	1.1765	(1 of 49) PTHR11017//PTHR11017:SF163 - LEUCINE-RICH REPEAT-CONTAINING PROTEIN // SUBFAMILY NOT NAMED
Glyma.01G032600	1.42432	1.08093	(1 of 3) PTHR13902//PTHR13902:SF23 - SERINE/THREONINE-PROTEIN KINASE WNK WITH NO LYSINE -RELATED // SUBFAMILY NOT NAMED
Glyma.12G020400	1.42494	1.16283	(1 of 9) PTHR19241//PTHR19241:SF247 - ATP-BINDING CASSETTE TRANSPORTER // SUBFAMILY NOT NAMED
Glyma.17G238200	1.42608	2.14635	(1 of 5) 3.5.1.1 - Asparaginase / L-asparagine amidohydrolase
Glyma.17G235100	1.42794	1.25648	(1 of 4) PTHR12354 - INTERFERON-RELATED DEVELOPMENTAL REGULATOR
Glyma.06G162500	1.43897	1.23331	(1 of 4) K15979 - staphylococcal nuclease domain-containing protein 1 (SND1)
Glyma.17G240800	1.43973	1.47397	(1 of 5) PTHR14155//PTHR14155:SF72 - RING FINGER DOMAIN-CONTAINING // SUBFAMILY NOT NAMED
Glyma.09G099400	1.44297	6.60178	(1 of 2) PTHR23272//PTHR23272:SF13 - BED FINGER-RELATED // SUBFAMILY NOT NAMED
Glyma.07G252600	1.45114	1.39215	(1 of 11) K01662 - 1-deoxy-D-xylulose-5-phosphate synthase (dxs)
Glyma.13G190900	1.45433	1.6587	(1 of 5) K09647 - mitochondrial inner membrane protease subunit 1 (IMP1)
Glyma.06G320800	1.46706	2.07436	(1 of 2) PTHR11926//PTHR11926:SF389 - GLUCOSYL/GLUCURONOSYL TRANSFERASES // SUBFAMILY NOT NAMED
Glyma.17G077400	1.47206	1.22505	(1 of 5) PTHR31267//PTHR31267:SF2 - FAMILY NOT NAMED // DENTIN SIALOPHOSPHOPROTEIN-LIKE PROTEIN
Glyma.14G179900	1.47622	1.06963
Glyma.01G052700	1.47721	2.069	(1 of 1) PF11360 - Protein of unknown function (DUF3110) (DUF3110)
Glyma.14G088600	1.47938	1.68467	(1 of 4) K18667 - activating signal cointegrator complex subunit 2 (ASCC2)
Glyma.16G197500	1.4844	1.43076	(1 of 19) PTHR10209//PTHR10209:SF123 - OXIDOREDUCTASE, 2OG-FE II OXYGENASE FAMILY PROTEIN // SUBFAMILY NOT NAMED
Glyma.17G150100	1.49205	1.05547	(1 of 10) K01177 - beta-amylase (E3.2.1.2)
Glyma.15G127700	1.49478	1.45206	(1 of 2) PTHR11649:SF65 - PROTEIN ROOT HAIR DEFECTIVE 3 HOMOLOG 2
Glyma.09G158600	1.495	2.60277	(1 of 14) PF00228 - Bowman-Birk serine protease inhibitor family (Bowman-Birk_leg)
Glyma.02G042500	1.50439	1.22663	(1 of 3) PTHR22595//PTHR22595:SF34 - CHITINASE-RELATED // BASIC ENDOCHITINASE B
Glyma.19G020700	1.50548	1.3226	(1 of 4) PTHR10091//PTHR10091:SF10 - ALDOSE-1-EPIMERASE // ALDOSE 1-EPIMERASE-RELATED
Glyma.11G227300	1.50837	1.39739	(1 of 4) K13463 - coronatine-insensitive protein 1 (COI-1)
Glyma.07G054000	1.51008	1.48769	(1 of 4) PTHR10641//PTHR10641:SF613 - MYB-LIKE DNA-BINDING PROTEIN MYB // SUBFAMILY NOT NAMED
Glyma.06G285200	1.52428	1.08181	(1 of 3) K06207 - GTP-binding protein (typA, bipA)
Glyma.03G015500	1.5301	1.48583	(1 of 7) K17362 - acyl-coenzyme A thioesterase 13 [EC:3.1.2.-] (ACOT13)
Glyma.13G348200	1.53212	1.50296	(1 of 4) PTHR24092//PTHR24092:SF55 - FAMILY NOT NAMED // PHOSPHOLIPID-TRANSPORTING ATPASE TAT-1
Glyma.10G288000	1.53268	1.43106	(1 of 2) K13206 - coiled-coil domain-containing protein 55 (CCDC55)
Glyma.17G096100	1.53703	1.7561	(1 of 5) PTHR24093//PTHR24093:SF264 - FAMILY NOT NAMED // ATPASE 4, PLASMA MEMBRANE-TYPE
Glyma.04G082300	1.53809	1.67967	(1 of 3) 5.5.1.24 - Tocopherol cyclase
Glyma.02G012600	1.54584	1.40124	(1 of 81) PF00139 - Legume lectin domain (Lectin_legB)
Glyma.06G190200	1.5472	1.43	(1 of 2) KOG0490//KOG2251 - Transcription factor, contains HOX domain // Homeobox transcription factor
Glyma.13G362800	1.5554	2.09347	(1 of 14) PF04862 - Protein of unknown function (DUF642) (DUF642)
Glyma.15G154100	1.56615	1.82708	(1 of 4) PTHR10209//PTHR10209:SF169 - OXIDOREDUCTASE, 2OG-FE II OXYGENASE FAMILY PROTEIN // SUBFAMILY NOT NAMED
Glyma.17G090900	1.57829	1.967	(1 of 3) PTHR23315//PTHR23315:SF116 - BETA CATENIN-RELATED ARMADILLO REPEAT-CONTAINING // U-BOX DOMAIN-CONTAINING PROTEIN 18-RELATED
Glyma.09G158800	1.5797	2.62361	(1 of 14) PF00228 - Bowman-Birk serine protease inhibitor family (Bowman-Birk_leg)
Glyma.05G136200	1.58168	1.07545	(1 of 2) PTHR11654//PTHR11654:SF153 - OLIGOPEPTIDE TRANSPORTER-RELATED // SUBFAMILY NOT NAMED
Glyma.04G253000	1.58346	1.89149	(1 of 3) KOG1737 - Oxysterol-binding protein
Glyma.08G180300	1.58609	1.52781	(1 of 233) PTHR24078 - DNAJ HOMOLOG SUBFAMILY C MEMBER
Glyma.11G154700	1.59681	1.26964
Glyma.17G096700	1.5979	1.14372	(1 of 58) KOG0483 - Transcription factor HEX, contains HOX and HALZ domains
Glyma.01G035300	1.60897	2.54427	(1 of 80) PF14009 - Domain of unknown function (DUF4228) (DUF4228)
Glyma.08G108800	1.61058	1.67027	(1 of 3) 3.3.1.1 - Adenosylhomocysteinase / SAHase
Glyma.17G192000	1.61217	2.10263	(1 of 4) PTHR22950//PTHR22950:SF278 - AMINO ACID TRANSPORTER // AMINO ACID PERMEASE 1-RELATED
Glyma.09G174200	1.62265	1.2199	(1 of 18) K13464 - jasmonate ZIM domain-containing protein (JAZ)
Glyma.14G117600	1.62577	2.57753	(1 of 14) PF00228 - Bowman-Birk serine protease inhibitor family (Bowman-Birk_leg)
Glyma.11G221100	1.62663	0.998309	(1 of 2) 6.3.5.3 - Phosphoribosylformylglycinamidine synthase / Phosphoribosylformylglycinamidine synthetase
Glyma.16G069200	1.62731	1.44438	(1 of 6) PTHR23257//PTHR23257:SF473 - SERINE-THREONINE PROTEIN KINASE // SUBFAMILY NOT NAMED
Glyma.06G189400	1.63124	1.5685	(1 of 3) PTHR21576//PTHR21576:SF33 - UNCHARACTERIZED NODULIN-LIKE PROTEIN // F14D16.8-RELATED
Glyma.18G179200	1.63208	1.44463
Glyma.12G231900	1.6403	1.23116	(1 of 3) K02109 - F-type H+-transporting ATPase subunit b (ATPF0B, atpF)
Glyma.11G239200	1.64722	2.39495	(1 of 16) PTHR31657//PTHR31657:SF9 - FAMILY NOT NAMED // ETHYLENE-RESPONSIVE TRANSCRIPTION FACTOR CRF5-RELATED
Glyma.01G228700	1.66816	1.84426	(1 of 20) 2.3.1.74 - Naringenin-chalcone synthase / Flavonone synthase
Glyma.17G168300	1.67139	2.66329	(1 of 3) PTHR12411//PTHR12411:SF349 - CYSTEINE PROTEASE FAMILY C1-RELATED // SUBFAMILY NOT NAMED
Glyma.09G158700	1.67207	2.73078	(1 of 14) PF00228 - Bowman-Birk serine protease inhibitor family (Bowman-Birk_leg)
Glyma.20G132100	1.68037	1.42411	(1 of 2) PTHR31669//PTHR31669:SF21 - FAMILY NOT NAMED // PROTEIN FAR-RED IMPAIRED RESPONSE 1
Glyma.13G218500	1.68617	1.50319	(1 of 6) PTHR11932//PTHR11932:SF27 - CULLIN // CULLIN-4, ISOFORM A
Glyma.20G220500	1.68868	1.66386
Glyma.06G164900	1.69491	1.26135	(1 of 4) PTHR31384//PTHR31384:SF8 - FAMILY NOT NAMED // AUXIN RESPONSE FACTOR 2
Glyma.01G021700	1.70229	2.61175	(1 of 10) 2.4.1.323 - 7-deoxyloganetic acid glucosyltransferase
Glyma.13G180800	1.71282	1.22374	(1 of 2) K03144 - transcription initiation factor TFIIH subunit 4 (TFIIH4, GTF2H4, TFB2)
Glyma.01G128200	1.71466	1.71864	(1 of 25) K10268 - F-box and leucine-rich repeat protein 2/20 (FBXL2_20)
Glyma.20G115600	1.71524	1.58782	(1 of 17) PF00643//PF06203 - B-box zinc finger (zf-B_box) // CCT motif (CCT)
Glyma.12G221800	1.7154	1.87135	(1 of 3) PTHR31008//PTHR31008:SF4 - COP1-INTERACTING PROTEIN-RELATED // COP1-INTERACTING PROTEIN 7 (CIP7)
Glyma.06G202000	1.71738	1.273	(1 of 5) PTHR31267//PTHR31267:SF2 - FAMILY NOT NAMED // DENTIN SIALOPHOSPHOPROTEIN-LIKE PROTEIN
Glyma.13G299600	1.73859	1.49646	(1 of 4) PTHR11266:SF16 - PEROXISOMAL MEMBRANE (MPV17/PMP22) FAMILY PROTEIN
Glyma.20G017100	1.74185	1.74466	(1 of 4) PTHR11814:SF93 - SULFATE TRANSPORTER 3.3-RELATED
Glyma.17G260400	1.77452	2.10121	(1 of 5) PTHR31867//PTHR31867:SF4 - FAMILY NOT NAMED // EXPANSIN-A11
Glyma.12G228800	1.77503	2.07317	(1 of 1) PF00085//PF07719//PF13414 - Thioredoxin (Thioredoxin) // Tetratricopeptide repeat (TPR_2) // TPR repeat (TPR_11)
Glyma.13G190200	1.79254	1.52655	(1 of 5) K09647 - mitochondrial inner membrane protease subunit 1 (IMP1)
Glyma.13G127500	1.80128	1.23289	(1 of 3) PTHR24223:SF189 - ABC TRANSPORTER C FAMILY MEMBER 5
Glyma.03G129300	1.80529	1.12484	(1 of 1) 2.1.1.145 - Trans-aconitate 3-methyltransferase
Glyma.17G044300	1.80648	4.11807	(1 of 2) 1.5.1.8 - Saccharopine dehydrogenase (NADP(+), L-lysine-forming) / Lysine-ketoglutarate reductase
Glyma.18G210500	1.8102	1.91369	(1 of 6) K00827 - alanine-glyoxylate transaminase / (R)-3-amino-2-methylpropionate-pyruvate transaminase (AGXT2)
Glyma.03G029900	1.81272	2.45105	(1 of 20) PTHR24298:SF86 - CYTOCHROME P450 71B21-RELATED
Glyma.20G130000	1.81435	2.44664	(1 of 8) PF04450 - Peptidase of plants and bacteria (BSP)
Glyma.05G157000	1.81792	1.97036	(1 of 8) PTHR22952//PTHR22952:SF182 - CAMP-RESPONSE ELEMENT BINDING PROTEIN-RELATED // SUBFAMILY NOT NAMED
Glyma.13G032400	1.82789	2.2349	(1 of 4) PTHR20275:SF6 - NADH KINASE POS5, MITOCHONDRIAL
Glyma.09G250200	1.83742	1.5416	(1 of 2) K01823 - isopentenyl-diphosphate delta-isomerase (idi, IDI)
Glyma.17G235300	1.83861	2.76657	(1 of 2) PTHR10992//PTHR10992:SF891 - ALPHA/BETA HYDROLASE FOLD-CONTAINING PROTEIN // STRIGOLACTONE ESTERASE D14 HOMOLOG-RELATED
Glyma.08G101500	1.84146	1.32195	(1 of 108) 3.6.3.44 - Xenobiotic-transporting ATPase / Steroid-transporting ATPase
Glyma.02G254600	1.84773	1.06191	(1 of 39) 2.3.1.133 - Shikimate O-hydroxycinnamoyltransferase
Glyma.11G228900	1.85088	1.87517	(1 of 4) K09588 - cytochrome P450, family 90, subfamily A, polypeptide 1 (CYP90A1, CPD)
Glyma.15G209300	1.85385	1.12754	(1 of 120) PF00560//PF08263//PF13855 - Leucine Rich Repeat (LRR_1) // Leucine rich repeat N-terminal domain (LRRNT_2) // Leucine rich repeat (LRR_8)
Glyma.18G061300	1.85813	1.29372	(1 of 2) PTHR10209//PTHR10209:SF206 - OXIDOREDUCTASE, 2OG-FE II OXYGENASE FAMILY PROTEIN // GIBBERELLIN OXIDASE-LIKE PROTEIN-RELATED
Glyma.06G035200	1.89062	1.55289	(1 of 150) KOG0156 - Cytochrome P450 CYP2 subfamily
Glyma.07G265700	1.89558	1.26624	(1 of 3) K10591 - E3 ubiquitin-protein ligase NEDD4 (NEDD4, RSP5)
Glyma.03G180600	1.89899	1.15347	(1 of 2227) 2.7.11.1 - Non-specific serine/threonine protein kinase / Threonine-specific protein kinase
Glyma.03G159500	1.90063	1.14448	(1 of 2) PTHR10825//PTHR10825:SF28 - RING FINGER DOMAIN-CONTAINING, POLYCOMB GROUP COMPONENT // SUBFAMILY NOT NAMED
Glyma.06G323200	1.91404	1.50395
Glyma.15G132800	1.92275	1.47813	(1 of 11) PTHR32448:SF34 - F22M8.11 PROTEIN-RELATED
Glyma.11G208600	1.92488	1.81782	(1 of 3) PTHR11615//PTHR11615:SF151 - NITRATE, FROMATE, IRON DEHYDROGENASE // SUBFAMILY NOT NAMED
Glyma.14G150000	1.95064	1.51169	(1 of 13) PF05340 - Protein of unknown function (DUF740) (DUF740)
Glyma.02G290800	1.98716	1.318	(1 of 7) 1.8.4.11 - Peptide-methionine (S)-S-oxide reductase / Peptide methionine sulfoxide reductase
Glyma.11G055300	2.01953	1.00336	(1 of 2) PTHR12565:SF127 - TRANSCRIPTION FACTOR HEC2
Glyma.09G183800	2.04996	1.85479	(1 of 3) PTHR10774:SF1 - C2 DOMAIN-CONTAINING PROTEIN
Glyma.12G173300	2.07026	7.92443	(1 of 8) PTHR23012//PTHR23012:SF25 - MEMBRANE ASSOCIATED RING FINGER // RING/U-BOX DOMAIN-CONTAINING PROTEIN
Glyma.14G176600	2.10021	1.18281	(1 of 4) 2.5.1.54 - 3-deoxy-7-phosphoheptulonate synthase / Phospho-2-oxo-3-deoxyheptonate aldolase
Glyma.20G136200	2.10678	2.75862	(1 of 2) PTHR11817//PTHR11817:SF21 - PYRUVATE KINASE // SUBFAMILY NOT NAMED
Glyma.08G098500	2.10794	2.61558	(1 of 2) KOG0254//KOG0569 - Predicted transporter (major facilitator superfamily) // Permease of the major facilitator superfamily
Glyma.08G355000	2.11162	1.83279	(1 of 25) PF00069//PF00954//PF01453 - Protein kinase domain (Pkinase) // S-locus glycoprotein domain (S_locus_glycop) // D-mannose binding lectin (B_lectin)
Glyma.18G208800	2.117	1.55639	(1 of 8) K13424 - WRKY transcription factor 33 (WRKY33)
Glyma.20G018800	2.12984	1.59222	(1 of 7) PTHR24298:SF45 - CYTOCHROME P450 89A2-RELATED
Glyma.02G033700	2.13297	2.45818	(1 of 3) PTHR24198//PTHR24198:SF67 - ANKYRIN REPEAT AND PROTEIN KINASE DOMAIN-CONTAINING PROTEIN // SUBFAMILY NOT NAMED
Glyma.03G189900	2.13697	1.65905	(1 of 150) KOG0156 - Cytochrome P450 CYP2 subfamily
Glyma.02G235100	2.13862	1.33839	(1 of 2) K12761 - carbon catabolite-derepressing protein kinase (SNF1)
Glyma.16G170300	2.15181	1.45826	(1 of 2) PTHR22849//PTHR22849:SF12 - WDSAM1 PROTEIN // SUBFAMILY NOT NAMED
Glyma.08G125100	2.15315	2.16044	(1 of 129) KOG0157 - Cytochrome P450 CYP4/CYP19/CYP26 subfamilies
Glyma.10G236000	2.15768	1.91665	(1 of 4) PTHR33836:SF1 - ARM REPEAT SUPERFAMILY PROTEIN-RELATED
Glyma.18G152800	2.16412	2.43805	(1 of 2) PF16851 - Stomagen (Stomagen)
Glyma.01G156600	2.17422	1.27122	(1 of 5) K00384 - thioredoxin reductase (NADPH) (trxB)
Glyma.11G204500	2.20137	2.14237	(1 of 32) PF00069//PF01657 - Protein kinase domain (Pkinase) // Salt stress response/antifungal (Stress-antifung)
Glyma.20G054000	2.21955	3.00952	(1 of 8) PTHR11771//PTHR11771:SF42 - LIPOXYGENASE // PROTEIN C13C4.7
Glyma.18G003200	2.22758	2.61443	(1 of 5) PTHR31062//PTHR31062:SF34 - FAMILY NOT NAMED // XYLOGLUCAN ENDOTRANSGLUCOSYLASE/HYDROLASE PROTEIN 15-RELATED
Glyma.11G029400	2.2433	1.14756	(1 of 6) PTHR32166//PTHR32166:SF15 - FAMILY NOT NAMED // F16P17.2 PROTEIN
Glyma.13G054800	2.25176	2.69008
Glyma.15G190800	2.27218	2.96561	(1 of 6) PTHR10795:SF439 - SERINE PROTEINASE-RELATED
Glyma.06G283400	2.2767	3.09661	(1 of 9) 2.1.1.163 - Demethylmenaquinone methyltransferase / Demethylmenaquinone C-methylase
Glyma.16G144000	2.30609	1.88816	(1 of 4) PTHR27005//PTHR27005:SF34 - FAMILY NOT NAMED // WALL-ASSOCIATED RECEPTOR KINASE-LIKE 14-RELATED
Glyma.12G217400	2.35331	2.06793	(1 of 10) PTHR31236//PTHR31236:SF2 - FAMILY NOT NAMED // DEHYDRATION-RESPONSIVE PROTEIN RD22
Glyma.14G078600	2.37851	1.7454	(1 of 3) 4.2.1.92 - Hydroperoxide dehydratase / Hydroperoxide isomerase
Glyma.06G128700	2.38339	1.70695	(1 of 4) PTHR23056:SF45 - CALCINEURIN B-LIKE PROTEIN 4
Glyma.01G168500	2.39348	1.74429	(1 of 2) PTHR31832//PTHR31832:SF5 - FAMILY NOT NAMED // B-BOX TYPE ZINC FINGER-CONTAINING PROTEIN
Glyma.14G043400	2.41036	2.34604	(1 of 2) K09499 - T-complex protein 1 subunit eta (CCT7)
Glyma.16G095900	2.4121	2.12392	(1 of 3) PTHR12411//PTHR12411:SF349 - CYSTEINE PROTEASE FAMILY C1-RELATED // SUBFAMILY NOT NAMED
Glyma.12G084500	2.42458	1.59805	(1 of 8) PTHR22950//PTHR22950:SF319 - AMINO ACID TRANSPORTER // GABA TRANSPORTER 1
Glyma.19G159100	2.48443	2.28731	(1 of 2) PTHR24362//PTHR24362:SF218 - SERINE/THREONINE-PROTEIN KINASE NEK // SERINE/THREONINE-PROTEIN KINASE NEK4
Glyma.20G018600	2.48717	1.53198	(1 of 7) PTHR24298:SF45 - CYTOCHROME P450 89A2-RELATED
Glyma.07G251300	2.5006	3.67249	(1 of 4) PTHR11615//PTHR11615:SF113 - NITRATE, FROMATE, IRON DEHYDROGENASE // SUBFAMILY NOT NAMED
Glyma.14G216100	2.50466	1.32967	(1 of 6) PTHR27001//PTHR27001:SF52 - FAMILY NOT NAMED // PROTEIN KINASE FAMILY PROTEIN-RELATED
Glyma.17G059100	2.51019	1.07413	(1 of 68) PF06203 - CCT motif (CCT)
Glyma.12G042800	2.52445	3.84588	(1 of 2) PTHR12565//PTHR12565:SF126 - STEROL REGULATORY ELEMENT-BINDING PROTEIN // SUBFAMILY NOT NAMED
Glyma.18G022700	2.63803	2.45224	(1 of 10) PF07107 - Wound-induced protein WI12 (WI12)
Glyma.07G021600	2.64643	1.37727	(1 of 3) PTHR31642:SF11 - SHIKIMATE O-HYDROXYCINNAMOYLTRANSFERASE
Glyma.11G020800	2.65146	1.75952	(1 of 4) PTHR31087:SF14 - PROTEIN LURP-ONE-RELATED 17
Glyma.10G280400	2.69125	3.02268	(1 of 9) 2.4.1.272 - Soyasapogenol B glucuronide galactosyltransferase
Glyma.07G106500	2.74995	2.3516	(1 of 10) PTHR23421:SF49 - BETA-GALACTOSIDASE 15-RELATED
Glyma.12G016600	2.75613	1.00181	(1 of 2) PTHR34065:SF1 - IMPAIRED SUCROSE INDUCTION 1
Glyma.11G011500	2.78634	2.58468	(1 of 20) 2.3.1.74 - Naringenin-chalcone synthase / Flavonone synthase
Glyma.18G143300	2.82134	1.82481
Glyma.08G125000	2.83448	2.03933	(1 of 129) KOG0157 - Cytochrome P450 CYP4/CYP19/CYP26 subfamilies
Glyma.05G191000	2.91876	1.62779	(1 of 3) PTHR11601//PTHR11601:SF24 - CYSTEINE DESULFURYLASE // SUBFAMILY NOT NAMED
Glyma.18G022500	2.92749	2.86773	(1 of 4) K15296 - alpha-soluble NSF attachment protein (NAPA, SNAPA, SEC17)
Glyma.18G022400	2.9292	3.95468	(1 of 5) PTHR22950//PTHR22950:SF323 - AMINO ACID TRANSPORTER // SUBFAMILY NOT NAMED
Glyma.16G005800	2.93476	1.39084	(1 of 5) K00679 - phospholipid:diacylglycerol acyltransferase (E2.3.1.158)
Glyma.16G095800	2.97684	1.89719	(1 of 5) PTHR10896//PTHR10896:SF17 - GALACTOSYLGALACTOSYLXYLOSYLPROTEIN 3-BETA-GLUCURONOSYLTRANSFERASE BETA-1,3-GLUCURONYLTRANSFERASE // BETA-1,4-XYLOSYLTRANSFERASE IRX14-RELATED
Glyma.08G204300	2.98087	2.04925	(1 of 2) K18660 - malonyl-CoA/methylmalonyl-CoA synthetase (ACSF3)
Glyma.03G113200	2.98698	2.64878	(1 of 6) 1.1.1.198 - (+)-borneol dehydrogenase
Glyma.14G173200	3.18966	2.76668	(1 of 3) PTHR11961//PTHR11961:SF8 - CYTOCHROME C // SUBFAMILY NOT NAMED
Glyma.13G190100	3.22751	3.89601	(1 of 6) PTHR12458 - ORF PROTEIN
Glyma.20G164700	3.24726	3.35102	(1 of 29) K01183 - chitinase (E3.2.1.14)
Glyma.01G171900	3.28526	2.84817	(1 of 2) PTHR31451:SF8 - MANNAN ENDO-1,4-BETA-MANNOSIDASE 3-RELATED
Glyma.17G041400	3.3108	2.2147	(1 of 11) PTHR24221:SF205 - ABC TRANSPORTER B FAMILY MEMBER 11-RELATED
Glyma.20G105500	3.43711	1.8166	(1 of 1) 1.14.13.113 - FAD-dependent urate hydroxylase / Urate hydroxylase
Glyma.06G283500	3.44551	9.04215	(1 of 5) PTHR10108//PTHR10108:SF706 - METHYLTRANSFERASE // SUBFAMILY NOT NAMED
Glyma.03G181000	3.49907	3.62159
Glyma.18G067500	3.57189	3.30638
Glyma.02G125600	3.60086	3.70731	(1 of 1) PTHR31901:SF4 - INDOLE-3-ACETIC ACID-AMIDO SYNTHETASE GH3.2-RELATED
Glyma.06G021700	3.63405	2.04598	(1 of 5) PTHR31867//PTHR31867:SF4 - FAMILY NOT NAMED // EXPANSIN-A11
Glyma.11G171400	3.69518	2.37834	(1 of 7) K01953 - asparagine synthase (glutamine-hydrolysing) (asnB, ASNS)
Glyma.13G217400	3.77245	1.88204	(1 of 2) K09832 - cytochrome P450, family 710, subfamily A (CYP710A)
Glyma.05G214100	3.78777	2.59773	(1 of 7) K02150 - V-type H+-transporting ATPase subunit E (ATPeV1E, ATP6E)
Glyma.03G238900	3.79285	1.92193	(1 of 7) PTHR24322//PTHR24322:SF566 - FAMILY NOT NAMED // GLUCOSE AND RIBITOL DEHYDROGENASE HOMOLOG 1-RELATED
Glyma.03G129700	3.80166	3.5843	(1 of 2) K01760 - cystathionine beta-lyase (metC)
Glyma.03G238800	3.93816	1.82463	(1 of 7) PTHR24322//PTHR24322:SF566 - FAMILY NOT NAMED // GLUCOSE AND RIBITOL DEHYDROGENASE HOMOLOG 1-RELATED
Glyma.16G060400	4.02255	2.15554	(1 of 73) KOG4412 - 26S proteasome regulatory complex, subunit PSMD10
Glyma.12G012600	4.15068	1.66365
Glyma.20G109900	4.2174	2.40232	(1 of 2) 4.1.1.33 - Diphosphomevalonate decarboxylase / Mevalonate pyrophosphate decarboxylase
Glyma.13G182400	4.22052	4.26981	(1 of 9) PTHR12959 - GPI TRANSAMIDASE COMPONENT PIG-T-RELATED
Glyma.15G107100	4.2395	1.88975	(1 of 1) PTHR11206//PTHR11206:SF140 - MULTIDRUG RESISTANCE PROTEIN // MATE EFFLUX FAMILY PROTEIN
Glyma.04G049200	4.39247	3.92447	(1 of 2) PTHR11825//PTHR11825:SF54 - SUBGROUP IIII AMINOTRANSFERASE // BRANCHED-CHAIN-AMINO-ACID AMINOTRANSFERASE 1, MITOCHONDRIAL
Glyma.05G218600	4.49998	2.21785	(1 of 3) PTHR11712//PTHR11712:SF283 - POLYKETIDE SYNTHASE-RELATED // SUBFAMILY NOT NAMED
Glyma.08G091600	4.50624	2.21443	(1 of 2) PTHR11654//PTHR11654:SF153 - OLIGOPEPTIDE TRANSPORTER-RELATED // SUBFAMILY NOT NAMED
Glyma.06G207900	4.56311	4.62212	(1 of 2) PTHR37736//PTHR37736:SF1 - FAMILY NOT NAMED // GENOMIC DNA, CHROMOSOME 3, P1 CLONE:MSD24
Glyma.18G071900	4.59149	4.01272	(1 of 5) PTHR22950//PTHR22950:SF228 - AMINO ACID TRANSPORTER // AMINO ACID PERMEASE 7-RELATED
Glyma.02G073600	4.69919	3.71982	(1 of 8) PTHR19139//PTHR19139:SF167 - AQUAPORIN TRANSPORTER // AQUAPORIN PIP2-1-RELATED
Glyma.04G181500	5.16612	3.09421	(1 of 9) PTHR23257//PTHR23257:SF475 - SERINE-THREONINE PROTEIN KINASE // SUBFAMILY NOT NAMED
Glyma.06G206700	5.23169	4.62081	(1 of 1) PTHR11926//PTHR11926:SF253 - GLUCOSYL/GLUCURONOSYL TRANSFERASES // UDP-GLYCOSYLTRANSFERASE 89B1
Glyma.06G043900	5.31748	10.7679	(1 of 16) K06627 - cyclin A (CCNA)
Glyma.09G075100	5.97733	10.8632	(1 of 2) PTHR31846//PTHR31846:SF3 - FAMILY NOT NAMED // CRS2-ASSOCIATED FACTOR 2, MITOCHONDRIAL
Glyma.09G063300	6.11339	6.68611	(1 of 8) PF05553//PF14364 - Cotton fibre expressed protein (DUF761) // Domain of unknown function (DUF4408) (DUF4408)
Glyma.13G194800	7.07344	7.81981	(1 of 10) PTHR11017//PTHR11017:SF174 - LEUCINE-RICH REPEAT-CONTAINING PROTEIN // SUBFAMILY NOT NAMED
Glyma.12G059200	7.1432	5.22323	(1 of 3) PTHR24322:SF354 - TROPINONE REDUCTASE-RELATED
Glyma.17G065000	7.36988	8.11704	(1 of 9) PTHR31062//PTHR31062:SF32 - FAMILY NOT NAMED // XYLOGLUCAN ENDOTRANSGLUCOSYLASE/HYDROLASE PROTEIN 25-RELATED
Glyma.02G064300	7.39873	8.14596	(1 of 13) K01166 - ribonuclease T2 [EC:3.1.27.1] (E3.1.27.1)
Glyma.14G171800	7.45969	3.52971	(1 of 1) PF00085//PF00515//PF07719//PF13414 - Thioredoxin (Thioredoxin) // Tetratricopeptide repeat (TPR_1) // Tetratricopeptide repeat (TPR_2) // TPR repeat (TPR_11)
Glyma.20G138000	7.5906	4.7961	(1 of 3) PTHR32099//PTHR32099:SF4 - CYSTEINE-RICH REPEAT SECRETORY PROTEIN // CYSTEINE-RICH REPEAT SECRETORY PROTEIN 1-RELATED
Glyma.16G028300	7.61761	8.36533
Glyma.20G140100	8.05007	6.58941	(1 of 51) PF01657//PF07714 - Salt stress response/antifungal (Stress-antifung) // Protein tyrosine kinase (Pkinase_Tyr)
Glyma.02G293700	8.09665	8.84521
Glyma.04G015000	8.13348	3.36325	(1 of 20) PF00083//PF07690 - Sugar (and other) transporter (Sugar_tr) // Major Facilitator Superfamily (MFS_1)
Glyma.13G194900	8.59101	9.3402	(1 of 10) PTHR11017//PTHR11017:SF174 - LEUCINE-RICH REPEAT-CONTAINING PROTEIN // SUBFAMILY NOT NAMED
Glyma.06G267400	8.86846	9.61791	(1 of 50) PTHR11017//PTHR11017:SF171 - LEUCINE-RICH REPEAT-CONTAINING PROTEIN // SUBFAMILY NOT NAMED
Glyma.10G298500	8.97138	3.5734
Glyma.09G075800	8.99719	9.74675
Glyma.01G099800	9.08201	5.976	(1 of 4) 1.2.1.41//2.7.2.11 - Glutamate-5-semialdehyde dehydrogenase / Glutamyl-gamma-semialdehyde dehydrogenase // Glutamate 5-kinase / Gamma-glutamyl kinase
Glyma.18G186800	9.10663	4.72559	(1 of 16) K08081 - Tropinone reductase 1 (TR1)
Glyma.06G202300	9.11877	5.54919	(1 of 5) K05280 - flavonoid 3'-monooxygenase (E1.14.13.21)
Glyma.14G112600	9.12741	3.14357
Glyma.02G058500	9.33932	10.0891	(1 of 7) PTHR10593//PTHR10593:SF31 - SERINE/THREONINE-PROTEIN KINASE RIO // C2H2-LIKE ZINC FINGER PROTEIN-RELATED
Glyma.01G016700	9.40593	10.1558	(1 of 6) 2.7.1.158 - Inositol-pentakisphosphate 2-kinase / IP5 2-kinase
Glyma.06G213600	9.6739	10.4239	(1 of 7) 3.2.1.68 - Isoamylase / Debranching enzyme
Glyma.18G166600	9.67456	10.4245	(1 of 2) K05291 - phosphatidylinositol glycan, class S (PIGS)
Glyma.13G186400	9.97074	4.36378	(1 of 9) KOG2615 - Permease of the major facilitator superfamily
Glyma.13G193500	10.3474	4.35411	(1 of 3) K09567 - peptidyl-prolyl isomerase H (cyclophilin H) (PPIH, CYPH)

## Sheet: CF
Differently expressed genes in SCC - Log2FC treatment. Legend: In blue: up-regulated genes in the black cultivar. In red: down-regulated genes in the black cultivar.
GENE ID	BRS 413 RR x BRS MG715	DM 6563 x BRS MG715	Phytomineannotation
Glyma.03G059600	-12.4421	-11.6331	(1 of 7) PTHR11695//PTHR11695:SF395 - ALCOHOL DEHYDROGENASE RELATED // ALCOHOL DEHYDROGENASE-LIKE 3-RELATED
Glyma.06G283200	-11.3445	-10.3466	(1 of 6) 1.1.1.86 - Ketol-acid reductoisomerase (NADP(+)) / Dihydroxyisovalerate dehydrogenase (isomerizing)
Glyma.07G167700	-11.2905	-9.92172	(1 of 6) 1.1.1.334 - Methylecgonone reductase
Glyma.20G137300	-10.8576	-11.8327	(1 of 29) PTHR27002//PTHR27002:SF122 - FAMILY NOT NAMED // CYSTEINE-RICH RECEPTOR-LIKE PROTEIN KINASE 28-RELATED
Glyma.16G117900	-10.8327	-9.8892
Glyma.20G050500	-10.5264	-11.0976
Glyma.10G285300	-10.083	-9.64969	(1 of 8) PTHR22763:SF5 - E3 UBIQUITIN-PROTEIN LIGASE CIP8
Glyma.02G061800	-9.9253	-9.79083
Glyma.15G241400	-9.83023	-8.25941	(1 of 7) PTHR12542//PTHR12542:SF41 - EXOCYST COMPLEX PROTEIN EXO70 // EXOCYST SUBUNIT EXO70 FAMILY PROTEIN A3-RELATED
Glyma.16G118000	-9.79577	-7.51957	(1 of 1) PTHR31375//PTHR31375:SF34//PTHR33607 - FAMILY NOT NAMED // PECTIN LYASE-LIKE SUPERFAMILY PROTEIN // FAMILY NOT NAMED
Glyma.15G181200	-9.73674	-10.5587	(1 of 1) PF00271//PF13959 - Helicase conserved C-terminal domain (Helicase_C) // Domain of unknown function (DUF4217) (DUF4217)
Glyma.20G076400	-9.715	-9.65048
Glyma.17G002900	-9.66871	-9.19491	(1 of 2) K06962 - uncharacterized protein (K06962)
Glyma.15G250600	-9.62825	-8.72551	(1 of 5) PF11264 - Thylakoid formation protein (ThylakoidFormat)
Glyma.19G069300	-9.29308	-7.79572	(1 of 73) 3.1.4.46 - Glycerophosphodiester phosphodiesterase / Glycerophosphoryl diester phosphodiesterase
Glyma.01G099200	-9.26337	-7.86863	(1 of 673) PF01535 - PPR repeat (PPR)
Glyma.14G136300	-9.2622	-7.79729	(1 of 3) 1.3.7.4 - Phytochromobilin:ferredoxin oxidoreductase / Phytochromobilin synthase
Glyma.16G119900	-9.23792	-7.94406	(1 of 8) PTHR11079//PTHR11079:SF90 - CYTOSINE DEAMINASE // SUBFAMILY NOT NAMED
Glyma.02G069500	-9.19099	-8.94701	(1 of 10) K16223 - protein FLOWERING LOCUS T (FT)
Glyma.13G073000	-9.08057	-7.76729
Glyma.04G048600	-9.0201	-9.36096
Glyma.13G190500	-8.9392	-8.58965	(1 of 15) PTHR12383 - PROTEASE FAMILY S26 MITOCHONDRIAL INNER MEMBRANE PROTEASE-RELATED
Glyma.08G273000	-8.61014	-9.36227
Glyma.20G094300	-8.57398	-8.99294
Glyma.19G063400	-8.56655	-7.65779	(1 of 5) PTHR33203:SF6 - OLEOSIN 21.2 KDA-RELATED
Glyma.16G084000	-8.15946	-8.7979	(1 of 5) PTHR31301//PTHR31301:SF12 - FAMILY NOT NAMED // LOB DOMAIN-CONTAINING PROTEIN 25
Glyma.17G046100	-8.08252	-7.74944	(1 of 2) 2.1.1.260 - rRNA small subunit pseudouridine methyltransferase Nep1
Glyma.01G204200	-7.97245	-8.05539	(1 of 6) PTHR24343//PTHR24343:SF168 - SERINE/THREONINE KINASE // SUBFAMILY NOT NAMED
Glyma.13G147400	-7.96873	-7.47847
Glyma.09G067100	-7.6889	-7.76735	(1 of 4) KOG2895 - Uncharacterized conserved protein
Glyma.02G009800	-7.46666	-7.39231	(1 of 4) PTHR10641:SF494 - TRANSCRIPTION FACTOR MYB108
Glyma.04G098300	-6.94346	-7.16824
Glyma.06G031100	-6.80475	-6.0914
Glyma.17G224900	-6.7797	-2.56777	(1 of 6) PTHR11527:SF93 - 17.6 KDA CLASS II HEAT SHOCK PROTEIN-RELATED
Glyma.16G195900	-6.7754	-6.73467	(1 of 753) PF13041 - PPR repeat family (PPR_2)
Glyma.01G122300	-6.71651	-7.92235	(1 of 4) PTHR24286//PTHR24286:SF83 - FAMILY NOT NAMED // CYTOCHROME P450 SUPERFAMILY PROTEIN
Glyma.13G035100	-6.46654	-1.86954	(1 of 3) PTHR10891//PTHR10891:SF530 - EF-HAND CALCIUM-BINDING DOMAIN CONTAINING PROTEIN // SUBFAMILY NOT NAMED
Glyma.01G131100	-6.44303	-2.65901	(1 of 2) K14455 - aspartate aminotransferase, mitochondrial (GOT2)
Glyma.15G115300	-6.09627	-10.0696	(1 of 20) PTHR11413 - CYSTATIN FAMILY MEMBER
Glyma.14G134900	-5.84648	-3.17088
Glyma.16G195700	-5.63132	-5.71623	(1 of 753) PF13041 - PPR repeat family (PPR_2)
Glyma.20G101400	-5.5214	-6.11027	(1 of 10) PTHR31086:SF2 - ALUMINUM-ACTIVATED MALATE TRANSPORTER 12-RELATED
Glyma.13G194300	-5.47314	-3.32211	(1 of 2) PF08027 - Albumin I chain b (Albumin_I)
Glyma.07G097400	-5.45901	-5.76685
Glyma.16G206200	-5.35436	-2.31754	(1 of 7) PTHR11527:SF135 - 22.0 KDA HEAT SHOCK PROTEIN
Glyma.03G068100	-5.22971	-1.4319	(1 of 3) PTHR32429:SF12 - RIBULOSE BISPHOSPHATE CARBOXYLASE/OXYGENASE ACTIVASE, CHLOROPLASTIC
Glyma.07G064400	-5.03847	-2.80543	(1 of 19) PTHR33103//PTHR33103:SF4 - FAMILY NOT NAMED // EMB|CAB69840.1
Glyma.13G176200	-4.98007	-2.5877	(1 of 20) PTHR11527:SF158 - 17.6 KDA CLASS I HEAT SHOCK PROTEIN 1-RELATED
Glyma.08G047700	-4.83047	-5.86357
Glyma.13G030200	-4.76524	-2.02961	(1 of 37) PF00407 - Pathogenesis-related protein Bet v I family (Bet_v_1)
Glyma.14G179200	-4.72156	-3.98065	(1 of 3) PTHR22778//PTHR22778:SF19 - OVARIAN CANCER GENE-2 PROTEIN-RELATED // SUBFAMILY NOT NAMED
Glyma.08G318900	-4.69429	-3.55418	(1 of 4) PTHR11527//PTHR11527:SF137 - SMALL HEAT-SHOCK PROTEIN HSP20 FAMILY // SUBFAMILY NOT NAMED
Glyma.20G155300	-4.69292	-5.19218	(1 of 2) PTHR21530//PTHR21530:SF1 - PHEROMONE SHUTDOWN PROTEIN // TRAB FAMILY PROTEIN
Glyma.09G026100	-4.58814	-2.68699	(1 of 6) PTHR11588//PTHR11588:SF97 - TUBULIN // TUBULIN BETA-4 CHAIN-RELATED
Glyma.16G200600	-4.51099	-3.29485	(1 of 4) PTHR10584//PTHR10584:SF200 - SUGAR KINASE // SUBFAMILY NOT NAMED
Glyma.10G007500	-4.48793	-3.00378	(1 of 2) PTHR10209//PTHR10209:SF138 - OXIDOREDUCTASE, 2OG-FE II OXYGENASE FAMILY PROTEIN // SUBFAMILY NOT NAMED
Glyma.14G099900	-4.45405	-1.93939	(1 of 6) PTHR11527:SF93 - 17.6 KDA CLASS II HEAT SHOCK PROTEIN-RELATED
Glyma.16G101000	-4.44421	-3.9504	(1 of 1) PTHR39104//PTHR39104:SF1 - FAMILY NOT NAMED // T1B9.19 PROTEIN
Glyma.07G094000	-4.41251	-3.67007
Glyma.04G228900	-4.39169	-1.44705
Glyma.03G189600	-4.37163	-1.54408	(1 of 1) PTHR21654//PTHR21654:SF0 - FAMILY NOT NAMED // LD26007P
Glyma.05G057600	-4.36795	-2.90775	(1 of 2) PTHR31731:SF25 - BIFUNCTIONAL INHIBITOR/LIPID-TRANSFER PROTEIN/SEED STORAGE 2S ALBUMIN SUPERFAMILY PROTEIN
Glyma.20G022400	-4.33988	-3.10746	(1 of 4) PTHR10044//PTHR10044:SF121 - INHIBITOR OF APOPTOSIS // SUBFAMILY NOT NAMED
Glyma.04G054400	-4.30708	-2.14741	(1 of 6) PTHR11527:SF93 - 17.6 KDA CLASS II HEAT SHOCK PROTEIN-RELATED
Glyma.08G109100	-4.29564	-4.22959	(1 of 2) PTHR10366//PTHR10366:SF436 - NAD DEPENDENT EPIMERASE/DEHYDRATASE // SUBFAMILY NOT NAMED
Glyma.11G246600	-4.29294	-1.94311	(1 of 4) PTHR11527//PTHR11527:SF137 - SMALL HEAT-SHOCK PROTEIN HSP20 FAMILY // SUBFAMILY NOT NAMED
Glyma.02G069900	-4.16412	-3.66616	(1 of 6) K14641 - apyrase (APY1_2)
Glyma.15G083200	-4.04903	-1.13395	(1 of 2) PTHR31213:SF8 - ABSCISIC ACID RECEPTOR PYL11-RELATED
Glyma.13G103400	-4.0101	-2.64719
Glyma.07G200700	-3.91838	-1.01405	(1 of 20) PTHR11527:SF158 - 17.6 KDA CLASS I HEAT SHOCK PROTEIN 1-RELATED
Glyma.10G161100	-3.88945	-2.75382	(1 of 4) K17794 - mitochondrial import inner membrane translocase subunit TIM23 (TIM23)
Glyma.04G052000	-3.80652	-1.55086	(1 of 3) PTHR10015//PTHR10015:SF186 - HEAT SHOCK TRANSCRIPTION FACTOR // HEAT STRESS TRANSCRIPTION FACTOR A-2-RELATED
Glyma.02G291200	-3.79103	-1.80772	(1 of 249) PTHR14155 - RING FINGER DOMAIN-CONTAINING
Glyma.06G052000	-3.7589	-1.32142	(1 of 2) PTHR11040//PTHR11040:SF52 - ZINC/IRON TRANSPORTER // SUBFAMILY NOT NAMED
Glyma.04G072700	-3.74421	-2.44924	(1 of 6) K08490 - syntaxin 5 (STX5)
Glyma.06G142900	-3.68058	-3.45274
Glyma.02G047900	-3.64487	-3.99953	(1 of 7) PTHR24078//PTHR24078:SF231 - DNAJ HOMOLOG SUBFAMILY C MEMBER // CHAPERONE PROTEIN DNAJ
Glyma.08G136300	-3.64154	-2.20884	(1 of 13) 1.14.11.33 - DNA oxidative demethylase / Alkylated DNA repair protein
Glyma.19G213100	-3.60402	-1.53511	(1 of 3) PTHR31190//PTHR31190:SF27 - FAMILY NOT NAMED // ETHYLENE-RESPONSIVE TRANSCRIPTION FACTOR CRF1-RELATED
Glyma.18G121000	-3.59464	-2.64997
Glyma.01G165500	-3.59154	-3.24829
Glyma.16G175600	-3.38663	-3.33991	(1 of 2) K13263 - isoflavone 7-O-glucosyltransferase (IF7GT)
Glyma.16G123400	-3.36973	-3.45819	(1 of 14) PF10440 - Ubiquitin-binding WIYLD domain (WIYLD)
Glyma.20G135600	-3.34811	-4.00519	(1 of 1) 2.1.1.193 - 16S rRNA (uracil(1498)-N(3))-methyltransferase / M(3)U(1498) specific methyltransferase
Glyma.18G285100	-3.32886	-1.88561	(1 of 22) PF02179 - BAG domain (BAG)
Glyma.01G162700	-3.31462	-2.71519	(1 of 7) PTHR10869:SF78 - 2-OXOGLUTARATE (2OG) AND FE(II)-DEPENDENT OXYGENASE SUPERFAMILY PROTEIN
Glyma.17G129600	-3.31346	-1.20885	(1 of 4) PTHR13780//PTHR13780:SF36 - AMP-ACTIVATED PROTEIN KINASE, GAMMA REGULATORY SUBUNIT // SNF1-RELATED PROTEIN KINASE REGULATORY SUBUNIT GAMMA-1
Glyma.10G118900	-3.30157	-1.83155	(1 of 70) K09286 - EREBP-like factor (EREBP)
Glyma.14G140400	-3.28675	-1.56762	(1 of 3) PF01152 - Bacterial-like globin (Bac_globin)
Glyma.06G202200	-3.24078	-1.19197	(1 of 1) PF00004//PF02861//PF07724//PF07728 - ATPase family associated with various cellular activities (AAA) (AAA) // Clp amino terminal domain, pathogenicity island component (Clp_N) // AAA domain (Cdc48 subfamily) (AAA_2) // AAA domain (dynein-related subfamily) (AAA_5)
Glyma.13G166300	-3.20173	-3.48526	(1 of 13) PF13259 - Protein of unknown function (DUF4050) (DUF4050)
Glyma.16G173200	-3.19494	-2.26672
Glyma.15G251900	-3.19176	-3.26717	(1 of 4) PTHR11260//PTHR11260:SF317 - GLUTATHIONE S-TRANSFERASE, GST, SUPERFAMILY, GST DOMAIN CONTAINING // SUBFAMILY NOT NAMED
Glyma.01G023200	-3.14718	-2.80008	(1 of 2) PTHR30566//PTHR30566:SF13 - YNAI-RELATED MECHANOSENSITIVE ION CHANNEL // MECHANOSENSITIVE ION CHANNEL PROTEIN 2, CHLOROPLASTIC
Glyma.16G149300	-3.14169	-3.00733	(1 of 2) K13260 - isoflavone 2'-hydroxylase (CYP81E1_7)
Glyma.17G046700	-3.13474	-1.36199
Glyma.20G163100	-3.1324	-3.19433	(1 of 2) 1.5.1.25 - Thiomorpholine-carboxylate dehydrogenase / Ketimine reductase
Glyma.04G178500	-3.11052	-1.01101
Glyma.06G162600	-3.09852	-1.3102	(1 of 4) K08054 - calnexin (CANX)
Glyma.14G100000	-3.05969	-1.31284	(1 of 6) PTHR11527:SF93 - 17.6 KDA CLASS II HEAT SHOCK PROTEIN-RELATED
Glyma.18G242400	-3.05642	-2.41368	(1 of 2) PTHR23012//PTHR23012:SF100 - MEMBRANE ASSOCIATED RING FINGER // SUBFAMILY NOT NAMED
Glyma.08G322100	-3.0532	-2.91712
Glyma.17G197300	-3.04378	-1.84604	(1 of 4) PTHR22952//PTHR22952:SF208 - CAMP-RESPONSE ELEMENT BINDING PROTEIN-RELATED // BZIP TRANSCRIPTION FACTOR-LIKE PROTEIN
Glyma.20G139700	-3.03854	-2.93933	(1 of 51) PF01657//PF07714 - Salt stress response/antifungal (Stress-antifung) // Protein tyrosine kinase (Pkinase_Tyr)
Glyma.05G219600	-3.00338	-1.57322	(1 of 5) K09490 - heat shock 70kDa protein 5 (HSPA5, BIP)
Glyma.15G174300	-3.00009	-3.47063	(1 of 21) PTHR22844//PTHR22844:SF206 - F-BOX AND WD40 DOMAIN PROTEIN // SUBFAMILY NOT NAMED
Glyma.07G240600	-2.99696	-1.31883	(1 of 4) K10578 - ubiquitin-conjugating enzyme E2 J1 (UBE2J1, NCUBE1, UBC6)
Glyma.18G027100	-2.97941	-1.87639	(1 of 12) K05857 - phosphatidylinositol phospholipase C, delta (PLCD)
Glyma.15G264600	-2.97868	-1.67437	(1 of 1) PTHR11527//PTHR11527:SF165 - SMALL HEAT-SHOCK PROTEIN HSP20 FAMILY // SUBFAMILY NOT NAMED
Glyma.20G222200	-2.9662	-3.22124	(1 of 2) PTHR35299:SF2 - RUBISCO ACCUMULATION FACTOR 1, CHLOROPLASTIC-RELATED
Glyma.10G064900	-2.94219	-1.98014	(1 of 74) PF13837 - Myb/SANT-like DNA-binding domain (Myb_DNA-bind_4)
Glyma.03G226800	-2.93665	-2.08641	(1 of 14) 1.14.13.173 - 11-oxo-beta-amyrin 30-oxidase / CYP72A154
Glyma.03G146100	-2.91727	-1.18754	(1 of 5) PTHR13009:SF8 - AHSA1 PROTEIN
Glyma.11G035200	-2.91251	-1.96162	(1 of 9) K00232 - acyl-CoA oxidase (E1.3.3.6, ACOX1, ACOX3)
Glyma.02G212100	-2.88401	-3.46784
Glyma.16G152700	-2.84283	-2.57745	(1 of 4) PTHR10071//PTHR10071:SF161 - TRANSCRIPTION FACTOR GATA GATA BINDING FACTOR // SUBFAMILY NOT NAMED
Glyma.20G098400	-2.83586	-1.72891	(1 of 2) PTHR11073//PTHR11073:SF17 - CALRETICULIN AND CALNEXIN // SUBFAMILY NOT NAMED
Glyma.05G141400	-2.82067	-1.99199	(1 of 7) K11517 - (S)-2-hydroxy-acid oxidase (HAO)
Glyma.10G254400	-2.81974	-2.57097	(1 of 2) PF15370 - Domain of unknown function (DUF4598) (DUF4598)
Glyma.14G214800	-2.81561	-1.06426	(1 of 2) PTHR11527:SF142 - 15.7 KDA HEAT SHOCK PROTEIN, PEROXISOMAL
Glyma.15G202400	-2.8143	-3.27914
Glyma.06G054700	-2.80523	-1.02675	(1 of 2) PTHR11527//PTHR11527:SF149 - SMALL HEAT-SHOCK PROTEIN HSP20 FAMILY // SUBFAMILY NOT NAMED
Glyma.05G043800	-2.80178	-2.64685
Glyma.01G121000	-2.7465	-3.14774	(1 of 4) PTHR10032//PTHR10032:SF215 - ZINC FINGER PROTEIN WITH KRAB AND SCAN DOMAINS // TRIHELIX TRANSCRIPTION FACTOR GT-3A-RELATED
Glyma.10G271600	-2.7227	-4.27695	(1 of 6) PF00069//PF13947//PF14380 - Protein kinase domain (Pkinase) // Wall-associated receptor kinase galacturonan-binding (GUB_WAK_bind) // Wall-associated receptor kinase C-terminal (WAK_assoc)
Glyma.17G052700	-2.71651	-1.35084	(1 of 2) 5.1.99.1 - Methylmalonyl-CoA epimerase / Methylmalonyl-CoA racemase
Glyma.18G284900	-2.70997	-1.42309	(1 of 3) PF00612//PF02179 - IQ calmodulin-binding motif (IQ) // BAG domain (BAG)
Glyma.08G251900	-2.70488	-1.28763
Glyma.07G200000	-2.69641	-1.48552	(1 of 20) PTHR11527:SF158 - 17.6 KDA CLASS I HEAT SHOCK PROTEIN 1-RELATED
Glyma.15G069200	-2.67824	-3.15468	(1 of 23) PF05212 - Protein of unknown function (DUF707) (DUF707)
Glyma.18G024600	-2.62512	-1.13268	(1 of 9) K00522 - ferritin heavy chain (FTH1)
Glyma.13G176300	-2.62344	-1.75512	(1 of 20) PTHR11527:SF158 - 17.6 KDA CLASS I HEAT SHOCK PROTEIN 1-RELATED
Glyma.13G140200	-2.60975	-3.13092	(1 of 4) PTHR33083//PTHR33083:SF10 - FAMILY NOT NAMED // ARABIDOPSIS THALIANA GENOMIC DNA, CHROMOSOME 5, P1 CLONE:MOK16
Glyma.18G211800	-2.60125	-3.85912	(1 of 30) PF05701 - Weak chloroplast movement under blue light (WEMBL)
Glyma.19G098500	-2.58944	-1.07097	(1 of 2) PTHR22958 - RELATED TO MULTIFUNCTIONAL CYCLIN-DEPENDENT KINASE-RELATED
Glyma.13G154000	-2.58093	-2.17472	(1 of 2) PTHR11260:SF166 - GLUTATHIONE S-TRANSFERASE D2-RELATED
Glyma.18G025100	-2.57668	-2.93029	(1 of 27) PF07714//PF08263 - Protein tyrosine kinase (Pkinase_Tyr) // Leucine rich repeat N-terminal domain (LRRNT_2)
Glyma.03G004100	-2.56397	-1.8949	(1 of 6) PTHR23050:SF153 - CALMODULIN-1-RELATED
Glyma.18G273700	-2.55946	-2.26554	(1 of 2) PTHR22870//PTHR22870:SF170 - REGULATOR OF CHROMOSOME CONDENSATION // REGULATOR OF CHROMOSOME CONDENSATION FAMILY PROTEIN
Glyma.04G222500	-2.55257	-2.48521
Glyma.10G099400	-2.53412	-1.35028	(1 of 40) PF03763 - Remorin, C-terminal region (Remorin_C)
Glyma.07G047800	-2.52593	-1.15397	(1 of 2) PF00036//PF03372 - EF hand (EF-hand_1) // Endonuclease/Exonuclease/phosphatase family (Exo_endo_phos)
Glyma.14G051900	-2.50204	-3.18241	(1 of 13) PF07172 - Glycine rich protein family (GRP)
Glyma.10G268500	-2.49396	-1.00281	(1 of 3) PTHR11627//PTHR11627:SF8 - FRUCTOSE-BISPHOSPHATE ALDOLASE // FRUCTOSE-BISPHOSPHATE ALDOLASE 3, CHLOROPLASTIC-RELATED
Glyma.16G012300	-2.48808	-2.08048	(1 of 2) PTHR11200//PTHR11200:SF122 - INOSITOL 5-PHOSPHATASE // PHOSPHOINOSITIDE PHOSPHATASE SAC3-RELATED
Glyma.12G117900	-2.47204	-1.0425	(1 of 6) PTHR24078//PTHR24078:SF188 - DNAJ HOMOLOG SUBFAMILY C MEMBER // DNAJ HEAT SHOCK PROTEIN
Glyma.18G040900	-2.47182	-1.04413	(1 of 4) PTHR12629//PTHR12629:SF14 - DIPHOSPHOINOSITOL POLYPHOSPHATE PHOSPHOHYDROLASE // SUBFAMILY NOT NAMED
Glyma.16G128200	-2.44765	-1.72513	(1 of 3) PTHR14614:SF33 - S-ADENOSYLMETHIONINE-DEPENDENT METHYLTRANSFERASE DOMAIN-CONTAINING PROTEIN
Glyma.15G009400	-2.44535	-2.59863	(1 of 15) PF01918 - Alba (Alba)
Glyma.09G024100	-2.42106	-1.70018	(1 of 2) PTHR19384:SF54 - FERREDOXIN--NADP REDUCTASE, ROOT ISOZYME 1, CHLOROPLASTIC-RELATED
Glyma.03G180300	-2.41508	-1.18142	(1 of 4) PTHR33597//PTHR33597:SF4 - FAMILY NOT NAMED // CONSERVED PEPTIDE UPSTREAM OPEN READING FRAME 47
Glyma.08G316700	-2.4004	-1.58085	(1 of 4) PTHR10388//PTHR10388:SF16 - EUKARYOTIC TRANSLATION INITIATION FACTOR SUI1 // SUBFAMILY NOT NAMED
Glyma.20G161500	-2.39244	-1.91941	(1 of 4) PTHR24361//PTHR24361:SF253 - MITOGEN-ACTIVATED KINASE KINASE KINASE // SUBFAMILY NOT NAMED
Glyma.11G215700	-2.37545	-1.39075	(1 of 4) PTHR12629//PTHR12629:SF14 - DIPHOSPHOINOSITOL POLYPHOSPHATE PHOSPHOHYDROLASE // SUBFAMILY NOT NAMED
Glyma.20G071200	-2.36061	-2.21782	(1 of 5) K11838 - ubiquitin carboxyl-terminal hydrolase 7 (USP7, UBP15)
Glyma.16G089400	-2.35673	-2.52769
Glyma.08G135700	-2.3529	-2.09156	(1 of 3) K02892 - large subunit ribosomal protein L23 (RP-L23, MRPL23, rplW)
Glyma.07G200200	-2.31867	-1.81962	(1 of 20) PTHR11527:SF158 - 17.6 KDA CLASS I HEAT SHOCK PROTEIN 1-RELATED
Glyma.12G069100	-2.31815	-2.41254	(1 of 2) PTHR10252//PTHR10252:SF44 - HISTONE-LIKE TRANSCRIPTION FACTOR CCAAT-RELATED // DNA POLYMERASE EPSILON SUBUNIT C-RELATED
Glyma.15G252000	-2.30127	-2.28514	(1 of 4) PTHR11260//PTHR11260:SF195 - GLUTATHIONE S-TRANSFERASE, GST, SUPERFAMILY, GST DOMAIN CONTAINING // SUBFAMILY NOT NAMED
Glyma.15G110700	-2.28117	-1.07254	(1 of 3) K06997 - uncharacterized protein (K06997)
Glyma.14G070500	-2.28042	-2.55439	(1 of 4) PTHR10438:SF274 - THIOREDOXIN H1
Glyma.03G177400	-2.2714	-1.16636	(1 of 4) K02930 - large subunit ribosomal protein L4e (RP-L4e, RPL4)
Glyma.14G150500	-2.2588	-1.06157	(1 of 1) PF17032 - zinc-ribbon family (zinc_ribbon_15)
Glyma.07G077600	-2.24496	-1.6775	(1 of 2) PTHR31960:SF3 - F-BOX PROTEIN PP2-A13
Glyma.18G231900	-2.22551	-2.05013
Glyma.04G190900	-2.21008	-2.43922	(1 of 4) PTHR24413//PTHR24413:SF75 - FAMILY NOT NAMED // BTB/POZ AND TAZ DOMAIN-CONTAINING PROTEIN 2
Glyma.03G032000	-2.20677	-2.82319	(1 of 202) PF13499 - EF-hand domain pair (EF-hand_7)
Glyma.09G131100	-2.19936	-2.56868	(1 of 17) PTHR22814//PTHR22814:SF129 - COPPER TRANSPORT PROTEIN ATOX1-RELATED // COPPER TRANSPORT FAMILY PROTEIN-RELATED
Glyma.08G235000	-2.18436	-1.37465	(1 of 3) PTHR22750//PTHR22750:SF44 - G-PROTEIN COUPLED RECEPTOR // SUBFAMILY NOT NAMED
Glyma.03G018400	-2.16661	-2.75989
Glyma.18G025700	-2.15231	-1.63478	(1 of 6) PTHR14155:SF100 - RING-H2 FINGER PROTEIN ATL66
Glyma.06G157800	-2.1412	-1.05509	(1 of 6) KOG3591 - Alpha crystallins
Glyma.16G219400	-2.13773	-1.72558	(1 of 6) 1.1.1.334 - Methylecgonone reductase
Glyma.08G104900	-2.12249	-1.49615	(1 of 4) PTHR15601 - STRESS ASSOCIATED ENDOPLASMIC RETICULUM PROTEIN SERP1/RAMP4
Glyma.18G246500	-2.10142	-1.77159	(1 of 2) PTHR12709//PTHR12709:SF5 - DNA-DIRECTED RNA POLYMERASE II, III // DNA-DIRECTED RNA POLYMERASE I SUBUNIT RPA43
Glyma.04G064600	-2.10086	-1.4032
Glyma.13G335300	-2.1004	-3.31396	(1 of 7) PTHR24128//PTHR24128:SF14 - FAMILY NOT NAMED // E3 UBIQUITIN-PROTEIN LIGASE XBAT31-RELATED
Glyma.20G238100	-2.09495	-1.91734	(1 of 2) PTHR13832//PTHR13832:SF276 - PROTEIN PHOSPHATASE 2C // SUBFAMILY NOT NAMED
Glyma.05G043900	-2.09143	-1.69684	(1 of 4) PTHR24413//PTHR24413:SF75 - FAMILY NOT NAMED // BTB/POZ AND TAZ DOMAIN-CONTAINING PROTEIN 2
Glyma.03G066800	-2.06202	-2.76319	(1 of 8) PTHR11732:SF223 - ALDO-KETO REDUCTASE FAMILY 4 MEMBER C10
Glyma.15G123000	-2.06144	-1.71079	(1 of 4) PTHR31499//PTHR31499:SF9 - FAMILY NOT NAMED // MYB FAMILY TRANSCRIPTION FACTOR
Glyma.10G256500	-2.05652	-1.22906
Glyma.18G094600	-2.04704	-1.22818	(1 of 4) PTHR11527//PTHR11527:SF137 - SMALL HEAT-SHOCK PROTEIN HSP20 FAMILY // SUBFAMILY NOT NAMED
Glyma.18G117100	-2.02928	-1.41191	(1 of 1) PTHR13301//PTHR13301:SF29 - X-BOX TRANSCRIPTION FACTOR-RELATED // TRANSCRIPTION FACTOR HY5
Glyma.05G164500	-2.01162	-2.41861	(1 of 2) PTHR11952:SF10 - RIMM-LIKE 16S RRNA PROCESSING PROTEIN
Glyma.15G072700	-2.00676	-1.20911	(1 of 4) PTHR15315//PTHR15315:SF20 - RING FINGER PROTEIN 41, 151 // SUBFAMILY NOT NAMED
Glyma.01G043600	-2.00425	-1.40078	(1 of 8) K10573 - ubiquitin-conjugating enzyme E2 A (UBE2A, UBC2, RAD6A)
Glyma.11G148000	-1.99885	-1.90304	(1 of 2) PTHR10252//PTHR10252:SF44 - HISTONE-LIKE TRANSCRIPTION FACTOR CCAAT-RELATED // DNA POLYMERASE EPSILON SUBUNIT C-RELATED
Glyma.14G177700	-1.97401	-1.15175	(1 of 3) PTHR35689//PTHR35689:SF1 - FAMILY NOT NAMED // F10B6.4
Glyma.08G164500	-1.97295	-1.5346	(1 of 3) PTHR22750//PTHR22750:SF44 - G-PROTEIN COUPLED RECEPTOR // SUBFAMILY NOT NAMED
Glyma.20G224000	-1.96594	-2.27531	(1 of 4) PTHR21654//PTHR21654:SF22 - FAMILY NOT NAMED // TRIHELIX TRANSCRIPTION FACTOR GTL2
Glyma.17G228700	-1.96563	-1.94415	(1 of 7) PTHR10071//PTHR10071:SF191 - TRANSCRIPTION FACTOR GATA GATA BINDING FACTOR // SUBFAMILY NOT NAMED
Glyma.07G223100	-1.95525	-1.55549	(1 of 4) PTHR10044//PTHR10044:SF121 - INHIBITOR OF APOPTOSIS // SUBFAMILY NOT NAMED
Glyma.17G166500	-1.95068	-1.55521	(1 of 2) K13692 - UDP-glucose:(indol-3-yl)acetate beta-D-glucosyltransferase [EC:2.4.1.121] Glc b1- IAA (IAGLU)
Glyma.20G017200	-1.93289	-1.29269	(1 of 2) PTHR10772//PTHR10772:SF9 - 10 KDA HEAT SHOCK PROTEIN // GROES-LIKE PROTEIN
Glyma.08G006600	-1.92456	-1.99271
Glyma.16G049000	-1.9241	-1.97908	(1 of 2) PTHR36762:SF2 - A.THALIANA MRNA (ORF19) FROM CHROMOSOME III
Glyma.07G212800	-1.92165	-2.28325	(1 of 2) 1.7.7.1 - Ferredoxin--nitrite reductase
Glyma.13G261400	-1.91857	-1.47366	(1 of 1) 1.13.11.18 - Persulfide dioxygenase / Sulfur oxygenase
Glyma.16G167500	-1.91074	-2.83614	(1 of 4) PTHR21654:SF9 - TRIHELIX TRANSCRIPTION FACTOR GT-2
Glyma.15G077700	-1.90664	-1.04015	(1 of 2) PTHR24078//PTHR24078:SF309 - DNAJ HOMOLOG SUBFAMILY C MEMBER // SUBFAMILY NOT NAMED
Glyma.16G040400	-1.90292	-1.0434
Glyma.18G057500	-1.8788	-1.69113	(1 of 2) PTHR12320//PTHR12320:SF7 - PROTEIN PHOSPHATASE 2C // PROTEIN PHOSPHATASE 2C 26-RELATED
Glyma.07G031900	-1.86079	-1.49458	(1 of 8) PF15697 - Domain of unknown function (DUF4666) (DUF4666)
Glyma.10G093100	-1.85333	-3.31202	(1 of 4) PTHR16223:SF29 - TRANSCRIPTION FACTOR BHLH117-RELATED
Glyma.09G210300	-1.85306	-1.9313
Glyma.19G226600	-1.85065	-1.2336	(1 of 5) 3.4.19.3 - Pyroglutamyl-peptidase I / Pyrrolidone-carboxylate peptidase
Glyma.02G290300	-1.83502	-1.37179	(1 of 5) PF01582//PF13676 - TIR domain (TIR) // TIR domain (TIR_2)
Glyma.17G219500	-1.83249	-1.00863	(1 of 20) PF07911 - Protein of unknown function (DUF1677) (DUF1677)
Glyma.10G298000	-1.8319	-1.81188	(1 of 1) K15535 - phosphoglucan, water dikinase (PWD)
Glyma.08G108500	-1.81879	-1.07588	(1 of 3) K12873 - bud site selection protein 31 (BUD31, G10)
Glyma.05G142400	-1.81837	-2.93559	(1 of 1) PF00083//PF06609 - Sugar (and other) transporter (Sugar_tr) // Fungal trichothecene efflux pump (TRI12) (TRI12)
Glyma.12G237100	-1.80592	-1.23597
Glyma.05G067200	-1.80261	-1.54671	(1 of 2) PTHR23084//PTHR23084:SF163 - PHOSPHATIDYLINOSITOL-4-PHOSPHATE 5-KINASE RELATED // SUBFAMILY NOT NAMED
Glyma.05G068500	-1.79204	-1.65881	(1 of 38) PF04570 - zinc-finger of the FCS-type, C2-C2 (zf-FLZ)
Glyma.13G297500	-1.79057	-1.19649	(1 of 3) PTHR21392//PTHR21392:SF4 - UNCHARACTERIZED // DTW DOMAIN-CONTAINING PROTEIN
Glyma.09G255100	-1.78909	-3.42838	(1 of 3) PTHR22814:SF77 - HEAVY-METAL-ASSOCIATED DOMAIN-CONTAINING PROTEIN
Glyma.01G047900	-1.78102	-1.47165	(1 of 11) PTHR31948:SF8 - ZINC-FINGER HOMEODOMAIN PROTEIN 10-RELATED
Glyma.04G038500	-1.77783	-2.49313	(1 of 3) PTHR11183:SF44 - UDP-GLUCURONATE:XYLAN ALPHA-GLUCURONOSYLTRANSFERASE 2
Glyma.13G062700	-1.75081	-1.6566	(1 of 4) K00703 - starch synthase (E2.4.1.21, glgA)
Glyma.06G234200	-1.74599	-1.04641	(1 of 3) 1.13.11.5 - Homogentisate 1,2-dioxygenase / Homogentisicase
Glyma.01G017800	-1.74032	-1.17856
Glyma.07G090700	-1.73352	-1.54526
Glyma.08G212000	-1.72478	-1.24941	(1 of 2) PTHR11527//PTHR11527:SF173 - SMALL HEAT-SHOCK PROTEIN HSP20 FAMILY // 26.5 KDA HEAT SHOCK PROTEIN, MITOCHONDRIAL
Glyma.19G113400	-1.70222	-1.97318
Glyma.03G040400	-1.68909	-1.38801	(1 of 31) PF00234 - Protease inhibitor/seed storage/LTP family (Tryp_alpha_amyl)
Glyma.19G164900	-1.68096	-1.10395	(1 of 7) PTHR31189//PTHR31189:SF1 - FAMILY NOT NAMED // 12S SEED STORAGE PROTEIN CRA1-RELATED
Glyma.07G252900	-1.67457	-1.48839
Glyma.15G217400	-1.65895	-1.80571	(1 of 2) PTHR12547//PTHR12547:SF63 - CCCH ZINC FINGER/TIS11-RELATED // ZINC FINGER CCCH DOMAIN-CONTAINING PROTEIN 37-RELATED
Glyma.04G179100	-1.64886	-2.28183	(1 of 2) K03946 - NADH dehydrogenase (ubiquinone) 1 alpha subcomplex subunit 2 (NDUFA2)
Glyma.14G209000	-1.6411	-1.21586
Glyma.14G178800	-1.61988	-2.1858	(1 of 2) PTHR24078:SF247 - CHAPERONE PROTEIN DNAJ 1, MITOCHONDRIAL
Glyma.02G053300	-1.61684	-1.73583	(1 of 4) KOG1672 - ATP binding protein
Glyma.17G211400	-1.61375	-1.27102	(1 of 58) PF02485 - Core-2/I-Branching enzyme (Branch)
Glyma.16G037900	-1.60989	-1.2762
Glyma.13G297700	-1.59145	-1.23267	(1 of 4) PTHR12313//PTHR12313:SF5 - RNF5 // SUBFAMILY NOT NAMED
Glyma.14G080400	-1.58768	-1.01496	(1 of 5) PTHR23054:SF29 - EXPRESSED PROTEIN
Glyma.09G158400	-1.56823	-1.40717	(1 of 3) PTHR11586:SF1 - NUCLEIC ACID-BINDING, OB-FOLD-LIKE PROTEIN
Glyma.10G012900	-1.56456	-1.20287	(1 of 4) PTHR33921//PTHR33921:SF2 - FAMILY NOT NAMED // CALVIN CYCLE PROTEIN CP12-1, CHLOROPLASTIC-RELATED
Glyma.13G031000	-1.55535	-1.16099
Glyma.05G172800	-1.54953	-1.40964
Glyma.14G189900	-1.53508	-1.60411	(1 of 4) PTHR12758//PTHR12758:SF13 - APOPTOSIS INHIBITOR 5-RELATED // GBF-INTERACTING PROTEIN 1
Glyma.10G026700	-1.53438	-1.35571	(1 of 4) K14319 - Ran GTPase-activating protein 1 (RANGAP1)
Glyma.18G013800	-1.53424	-1.03857	(1 of 3) K16285 - RING/U-box domain-containing protein (XERICO)
Glyma.18G242300	-1.53114	-1.53659	(1 of 2) K01823 - isopentenyl-diphosphate delta-isomerase (idi, IDI)
Glyma.14G070200	-1.52573	-1.2131	(1 of 5) PF07386 - Protein of unknown function (DUF1499) (DUF1499)
Glyma.07G060800	-1.50918	-1.58732	(1 of 1) PTHR13359//PTHR13359:SF2 - 39S RIBOSOMAL PROTEIN L40, MITOCHONDRIAL // 39S RIBOSOMAL PROTEIN L40, MITOCHONDRIAL
Glyma.07G109200	-1.50126	-1.5925
Glyma.19G113300	-1.50092	-1.08088	(1 of 2) PTHR11062//PTHR11062:SF95 - EXOSTOSIN HEPARAN SULFATE GLYCOSYLTRANSFERASE -RELATED // SUBFAMILY NOT NAMED
Glyma.03G134500	-1.49869	-1.4902	(1 of 5) K13495 - cis-zeatin O-glucosyltransferase (CISZOG)
Glyma.15G008700	-1.493	-1.66455	(1 of 3) PTHR11043//PTHR11043:SF9 - ZETA-COAT PROTEIN // SUBFAMILY NOT NAMED
Glyma.05G177500	-1.4863	-1.71241	(1 of 82) 2.7.10.1//2.7.11.1 - Receptor protein-tyrosine kinase / Receptor protein tyrosine kinase // Non-specific serine/threonine protein kinase / Threonine-specific protein kinase
Glyma.06G299100	-1.47082	-1.63741	(1 of 4) PTHR34793:SF1 - PROTEIN THYLAKOID FORMATION 1, CHLOROPLASTIC
Glyma.20G141300	-1.47015	-1.03974	(1 of 2) K19371 - DnaJ homolog subfamily C member 25 (DNAJC25)
Glyma.18G206300	-1.4674	-1.15779	(1 of 5) K02961 - small subunit ribosomal protein S17 (RP-S17, MRPS17, rpsQ)
Glyma.13G136500	-1.46601	-1.79427	(1 of 6) K10643 - CCR4-NOT transcription complex subunit 4 (CNOT4, NOT4, MOT2)
Glyma.13G202600	-1.45903	-1.12401
Glyma.12G203900	-1.45394	-1.17875	(1 of 4) PTHR12313//PTHR12313:SF5 - RNF5 // SUBFAMILY NOT NAMED
Glyma.03G043200	-1.45348	-1.38018	(1 of 36) PTHR23155//PTHR23155:SF562 - LEUCINE-RICH REPEAT-CONTAINING PROTEIN // SUBFAMILY NOT NAMED
Glyma.03G255000	-1.4434	-1.00643	(1 of 5) PTHR22952:SF144 - G-BOX-BINDING FACTOR 2-RELATED
Glyma.07G080400	-1.43837	-1.85454	(1 of 5) PTHR18896//PTHR18896:SF65 - PHOSPHOLIPASE D // PHOSPHOLIPASE D BETA 1-RELATED
Glyma.10G146600	-1.42874	-1.08769	(1 of 2) PTHR11660:SF53 - SOLUTE CARRIER FAMILY 40 MEMBER 3, CHLOROPLASTIC
Glyma.20G027200	-1.42694	-1.12685
Glyma.12G224600	-1.41954	-1.15781	(1 of 1) KOG0265//KOG1033 - U5 snRNP-specific protein-like factor and related proteins // eIF-2alpha kinase PEK/EIF2AK3
Glyma.02G052600	-1.4182	-1.23187	(1 of 9) K02935 - large subunit ribosomal protein L7/L12 (RP-L7, MRPL12, rplL)
Glyma.07G089600	-1.41106	-1.29289	(1 of 2) K09313 - homeobox protein cut-like (CUTL)
Glyma.02G219400	-1.40495	-2.80923	(1 of 7) PF11331 - Probable zinc-ribbon domain (zinc_ribbon_12)
Glyma.07G274000	-1.40457	-1.08501	(1 of 1) PTHR36023//PTHR36023:SF3 - FAMILY NOT NAMED // ARGOS-LIKE PROTEIN-RELATED
Glyma.01G177000	-1.40046	-1.57856	(1 of 2) PTHR31189//PTHR31189:SF7 - FAMILY NOT NAMED // CUPIN FAMILY PROTEIN
Glyma.18G034600	-1.39649	-1.86002	(1 of 3) PTHR22870//PTHR22870:SF204 - REGULATOR OF CHROMOSOME CONDENSATION // REGULATOR OF CHROMOSOME CONDENSATION REPEAT-CONTAINING PROTEIN
Glyma.11G151400	-1.39392	-1.69768	(1 of 2) K09841 - xanthoxin dehydrogenase (ABA2)
Glyma.10G246300	-1.39113	-1.64594	(1 of 37) PF00190 - Cupin (Cupin_1)
Glyma.15G183500	-1.39089	-1.8943	(1 of 1) PTHR12459:SF6 - TRANSMEMBRANE PROTEIN
Glyma.05G184900	-1.3739	-1.12889	(1 of 3) 1.10.99.3 - Transferred entry: 1.23.5.1
Glyma.16G175900	-1.36641	-2.06776	(1 of 2) K13263 - isoflavone 7-O-glucosyltransferase (IF7GT)
Glyma.11G131000	-1.36476	-2.35577
Glyma.02G018200	-1.36413	-1.14595	(1 of 2) K18170 - complex III assembly factor LYRM7 (LYRM7, MZM1)
Glyma.01G173000	-1.36376	-2.42274	(1 of 8) KOG2521 - Uncharacterized conserved protein
Glyma.14G101900	-1.36127	-1.46982
Glyma.18G111200	-1.352	-1.20197	(1 of 5) PTHR11260//PTHR11260:SF186 - GLUTATHIONE S-TRANSFERASE, GST, SUPERFAMILY, GST DOMAIN CONTAINING // GLUTATHIONE S-TRANSFERASE F11-RELATED
Glyma.10G084500	-1.34529	-1.06065	(1 of 2) PTHR22763//PTHR22763:SF45 - RING ZINC FINGER PROTEIN // SUBFAMILY NOT NAMED
Glyma.18G240300	-1.34472	-1.45412
Glyma.20G108500	-1.33599	-1.21259	(1 of 1) K03963 - NADH dehydrogenase (ubiquinone) 1 beta subcomplex subunit 7 (NDUFB7)
Glyma.18G201700	-1.32498	-1.73662	(1 of 5) PTHR12321//PTHR12321:SF46 - CPG BINDING PROTEIN // SUBFAMILY NOT NAMED
Glyma.14G103800	-1.3238	-1.36128	(1 of 1) PTHR19315//PTHR19315:SF9 - FAMILY NOT NAMED // ER MEMBRANE PROTEIN COMPLEX SUBUNIT 4
Glyma.13G139100	-1.3216	-1.30131	(1 of 4) PTHR14107 - WD REPEAT PROTEIN
Glyma.06G180000	-1.31698	-1.13978	(1 of 12) K13525 - transitional endoplasmic reticulum ATPase (VCP, CDC48)
Glyma.11G081500	-1.31618	-1.75017	(1 of 2) PTHR18896:SF60 - PHOSPHOLIPASE D DELTA
Glyma.16G051100	-1.31618	-1.97677	(1 of 2) PTHR11615//PTHR11615:SF157 - NITRATE, FROMATE, IRON DEHYDROGENASE // SUBFAMILY NOT NAMED
Glyma.18G231400	-1.30079	-1.92684	(1 of 14) PF00228 - Bowman-Birk serine protease inhibitor family (Bowman-Birk_leg)
Glyma.04G104200	-1.29189	-1.23769	(1 of 4) PTHR22847//PTHR22847:SF453 - WD40 REPEAT PROTEIN // SUBFAMILY NOT NAMED
Glyma.17G005300	-1.29185	-1.58926	(1 of 3) K00626 - acetyl-CoA C-acetyltransferase (E2.3.1.9, atoB)
Glyma.16G058500	-1.29151	-1.10424
Glyma.04G050500	-1.28828	-1.37761
Glyma.20G204200	-1.27003	-1.56007	(1 of 3) K11096 - small nuclear ribonucleoprotein D2 (SNRPD2, SMD2)
Glyma.11G253300	-1.26825	-1.96992	(1 of 3) PTHR11413:SF38 - CYSTEINE PROTEINASE INHIBITOR 2
Glyma.11G065800	-1.26285	-1.23826	(1 of 2) PTHR31189//PTHR31189:SF7 - FAMILY NOT NAMED // CUPIN FAMILY PROTEIN
Glyma.08G092700	-1.25157	-1.71251	(1 of 2) K14713 - solute carrier family 39 (zinc transporter), member 7 (SLC39A7, KE4, ZIP7)
Glyma.08G164000	-1.24892	-1.35853	(1 of 2) PTHR24089//PTHR24089:SF387 - FAMILY NOT NAMED // 50S RIBOSOMAL PROTEIN L7/L12-RELATED
Glyma.03G062500	-1.24256	-1.75769	(1 of 13) 3.2.1.3 - Glucan 1,4-alpha-glucosidase / Lysosomal alpha-glucosidase
Glyma.09G181200	-1.23487	-1.08313	(1 of 2) PTHR24115//PTHR24115:SF522 - FAMILY NOT NAMED // KINESIN-LIKE PROTEIN NACK1
Glyma.13G152100	-1.22676	-1.20205
Glyma.09G212400	-1.22418	-1.6433	(1 of 2) PTHR22599//PTHR22599:SF26 - MPS ONE BINDER KINASE ACTIVATOR-LIKE MOB // SUBFAMILY NOT NAMED
Glyma.16G166800	-1.21662	-1.16397	(1 of 14) PF05633 - Protein of unknown function (DUF793) (DUF793)
Glyma.16G210400	-1.20847	-1.15752
Glyma.02G291300	-1.20822	-1.18562	(1 of 7) PTHR24349:SF89 - CALCIUM-DEPENDENT PROTEIN KINASE 29
Glyma.13G153200	-1.19213	-1.06576	(1 of 5) PTHR22952:SF217 - PROTEIN ABSCISIC ACID-INSENSITIVE 5
Glyma.18G231500	-1.18887	-1.40045	(1 of 14) PF00228 - Bowman-Birk serine protease inhibitor family (Bowman-Birk_leg)
Glyma.12G014100	-1.18787	-1.58306
Glyma.07G127600	-1.18575	-1.62967	(1 of 1) 2.5.1.46 - Deoxyhypusine synthase / Spermidine dehydrogenase
Glyma.02G017200	-1.18509	-1.87103	(1 of 2) PTHR10459//PTHR10459:SF59 - DNA LIGASE // SUBFAMILY NOT NAMED
Glyma.13G236800	-1.18054	-1.61851	(1 of 94) PF00642 - Zinc finger C-x8-C-x5-C-x3-H type (and similar) (zf-CCCH)
Glyma.20G129400	-1.17665	-0.996356	(1 of 5) 1.1.1.95 - Phosphoglycerate dehydrogenase / Phosphoglyceric acid dehydrogenase
Glyma.06G235100	-1.17651	-2.3471	(1 of 3) PF11282 - Protein of unknown function (DUF3082) (DUF3082)
Glyma.08G238600	-1.17541	-1.50722	(1 of 233) PTHR24078 - DNAJ HOMOLOG SUBFAMILY C MEMBER
Glyma.02G001800	-1.17516	-0.996614
Glyma.13G251200	-1.17123	-1.07273	(1 of 7) PTHR10438:SF242 - THIOREDOXIN-LIKE PROTEIN CXXS1
Glyma.07G105900	-1.17027	-1.24666	(1 of 2) PTHR12701:SF20 - GENOMIC DNA, CHROMOSOME 3, P1 CLONE: MIG5
Glyma.03G213900	-1.16529	-1.14614
Glyma.17G225200	-1.16472	-2.04043	(1 of 3) PTHR12321//PTHR12321:SF43 - CPG BINDING PROTEIN // PHD FINGER PROTEIN ALFIN-LIKE 3
Glyma.18G275400	-1.16444	-1.39219	(1 of 2) PTHR12565:SF85 - TRANSCRIPTION FACTOR BIM3
Glyma.19G070700	-1.16423	-1.16814	(1 of 4) PTHR23180:SF268 - CALCIUM-DEPENDENT LIPID-BINDING DOMAIN-CONTAINING PROTEIN
Glyma.17G151000	-1.16213	-1.15026	(1 of 38) PF04570 - zinc-finger of the FCS-type, C2-C2 (zf-FLZ)
Glyma.14G056000	-1.15924	-1.61625	(1 of 4) PTHR10555//PTHR10555:SF155 - SORTING NEXIN // SUBFAMILY NOT NAMED
Glyma.04G142100	-1.15472	-1.52896
Glyma.15G096800	-1.14627	-1.61109	(1 of 8) PTHR27001//PTHR27001:SF100 - FAMILY NOT NAMED // PROTEIN KINASE FAMILY PROTEIN
Glyma.15G019300	-1.12895	-1.1779	(1 of 9) K00029 - malate dehydrogenase (oxaloacetate-decarboxylating)(NADP+) (E1.1.1.40, maeB)
Glyma.02G284400	-1.10916	-1.1289	(1 of 2) PTHR24356//PTHR24356:SF215 - SERINE/THREONINE-PROTEIN KINASE // SUBFAMILY NOT NAMED
Glyma.02G035900	-1.09431	-1.07737	(1 of 4) K03007 - DNA-directed RNA polymerases I, II, and III subunit RPABC5 (RPB10, POLR2L)
Glyma.19G176400	-1.0939	-1.16966
Glyma.04G049900	-1.09146	-1.11549	(1 of 7) K01369 - legumain (LGMN)
Glyma.01G161600	-1.08943	-1.16364	(1 of 1) KOG0192//KOG0580//KOG0984 - Tyrosine kinase specific for activated (GTP-bound) p21cdc42Hs // Serine/threonine protein kinase // Mitogen-activated protein kinase (MAPK) kinase MKK3/MKK6
Glyma.17G149400	-1.07526	-1.00389	(1 of 2) PTHR23084//PTHR23084:SF163 - PHOSPHATIDYLINOSITOL-4-PHOSPHATE 5-KINASE RELATED // SUBFAMILY NOT NAMED
Glyma.17G230900	-1.07097	-1.20648	(1 of 13) PF07797 - Protein of unknown function (DUF1639) (DUF1639)
Glyma.13G175500	-1.06615	-1.08932	(1 of 21) K07466 - replication factor A1 (RFA1, RPA1, rpa)
Glyma.06G315500	-1.06303	-1.44506	(1 of 1) PF08241//PF12847 - Methyltransferase domain (Methyltransf_11) // Methyltransferase domain (Methyltransf_18)
Glyma.14G071800	-1.06135	-1.09731
Glyma.12G193600	-1.05883	-1.32955	(1 of 4) PTHR11214:SF5 - BETA-1,3-GALACTOSYLTRANSFERASE 2-RELATED
Glyma.18G227400	-1.05381	-1.16162	(1 of 4) PTHR23315//PTHR23315:SF97 - BETA CATENIN-RELATED ARMADILLO REPEAT-CONTAINING // ARMADILLO/BETA-CATENIN REPEAT-CONTAINING PROTEIN-RELATED
Glyma.16G123900	-1.04301	-1.11884
Glyma.09G213800	-1.04286	-1.0436	(1 of 2) PTHR10381//PTHR10381:SF24 - ATP-DEPENDENT CLP PROTEASE PROTEOLYTIC SUBUNIT // SUBFAMILY NOT NAMED
Glyma.09G000700	-1.03691	-1.04369	(1 of 4) K02925 - large subunit ribosomal protein L3e (RP-L3e, RPL3)
Glyma.20G196600	-1.03559	-1.36148	(1 of 2) PTHR33203:SF7 - GLYCINE-RICH PROTEIN-RELATED
Glyma.18G051700	-1.03453	-1.48675	(1 of 2) PTHR24031//PTHR24031:SF306 - RNA HELICASE // DEAD-BOX ATP-DEPENDENT RNA HELICASE 11
Glyma.04G186400	-1.02758	-1.25134	(1 of 4) PTHR15217 - WILMS' TUMOR 1-ASSOCIATING PROTEIN
Glyma.14G099700	-1.02043	-1.42041	(1 of 3) PTHR12321//PTHR12321:SF43 - CPG BINDING PROTEIN // PHD FINGER PROTEIN ALFIN-LIKE 3
Glyma.04G203600	-1.01882	-1.29074	(1 of 5) PTHR21596:SF12 - PROTEIN SUPPRESSOR OF GENE SILENCING 3
Glyma.06G017100	-1.01655	-1.00279	(1 of 2) PTHR13711//PTHR13711:SF222 - SWI/SNF-RELATED CHROMATIN BINDING PROTEIN // HIGH MOBILITY GROUP B PROTEIN 4-RELATED
Glyma.05G139200	-0.995974	-1.19799	(1 of 19) PF05623 - Protein of unknown function (DUF789) (DUF789)
Glyma.15G177700	-0.995731	-1.32443	(1 of 2) PF14802 - TMEM192 family (TMEM192)
Glyma.03G030800	0.997253	1.1999	(1 of 20) PTHR24298:SF86 - CYTOCHROME P450 71B21-RELATED
Glyma.11G034100	0.997773	1.35146	(1 of 3) K01869 - leucyl-tRNA synthetase (LARS, leuS)
Glyma.02G144000	1.0011	1.42402
Glyma.11G133800	1.003	1.19773	(1 of 2) PTHR10283:SF76 - DICARBOXYLATE TRANSPORTER 1, CHLOROPLASTIC
Glyma.18G017700	1.00633	1.20725
Glyma.02G066200	1.01797	1.13468	(1 of 349) PF00847 - AP2 domain (AP2)
Glyma.03G041600	1.01914	1.09485	(1 of 4) PTHR12902:SF12 - PROTEIN SCAR2-RELATED
Glyma.18G039100	1.02242	1.06411	(1 of 4) PTHR23315//PTHR23315:SF65 - BETA CATENIN-RELATED ARMADILLO REPEAT-CONTAINING // ARM REPEAT SUPERFAMILY PROTEIN
Glyma.09G185600	1.02557	1.03535	(1 of 10) PTHR31086:SF20 - ALUMINUM-ACTIVATED MALATE TRANSPORTER 4-RELATED
Glyma.09G158600	1.02754	2.48121	(1 of 14) PF00228 - Bowman-Birk serine protease inhibitor family (Bowman-Birk_leg)
Glyma.03G029900	1.02865	2.4239	(1 of 20) PTHR24298:SF86 - CYTOCHROME P450 71B21-RELATED
Glyma.07G125200	1.03579	1.00882	(1 of 1) PTHR17583//PTHR17583:SF0 - PHOSPHOINOSITIDE 3-KINASE REGULATORY SUBUNIT 4 // PHOSPHOINOSITIDE 3-KINASE REGULATORY SUBUNIT 4
Glyma.09G163700	1.03632	2.33314	(1 of 11) PTHR33107//PTHR33107:SF1 - FAMILY NOT NAMED // DR4 PROTEIN-RELATED
Glyma.02G282600	1.03864	1.03449	(1 of 4) PTHR22838:SF3 - WD-REPEAT PROTEIN-LIKE
Glyma.13G351200	1.03875	1.03604	(1 of 6) PTHR19317:SF2 - PRA1 FAMILY PROTEIN C-RELATED
Glyma.01G218200	1.04036	1.55706	(1 of 35) PF04525 - LURP-one-related (LOR)
Glyma.05G064400	1.04867	1.22861	(1 of 18) 3.6.5.5 - Dynamin GTPase
Glyma.04G209100	1.05141	1.56971	(1 of 6) PTHR22950//PTHR22950:SF310 - AMINO ACID TRANSPORTER // SUBFAMILY NOT NAMED
Glyma.17G110300	1.05194	1.17765	(1 of 8) K18789 - xylogalacturonan beta-1,3-xylosyltransferase (XGD1)
Glyma.13G168700	1.05306	1.93967	(1 of 3) 1.2.1.2 - Formate dehydrogenase
Glyma.12G237000	1.06845	1.16303	(1 of 1) PTHR13301//PTHR13301:SF79 - X-BOX TRANSCRIPTION FACTOR-RELATED // SUBFAMILY NOT NAMED
Glyma.08G351400	1.08539	1.55655	(1 of 17) PTHR32212//PTHR32212:SF126 - FAMILY NOT NAMED // EMB|CAB62440.1-RELATED
Glyma.14G129500	1.08847	1.21496	(1 of 5) PTHR34457:SF1 - EMBRYO DEFECTIVE 2410 PROTEIN
Glyma.17G026700	1.09211	1.00838	(1 of 1) PTHR10903//PTHR10903:SF71 - GTPASE, IMAP FAMILY MEMBER-RELATED // SUBFAMILY NOT NAMED
Glyma.09G218500	1.0932	1.63819	(1 of 4) K12400 - AP-4 complex subunit epsilon-1 (AP4E1)
Glyma.15G107300	1.09923	1.35895
Glyma.17G165300	1.10206	1.16058	(1 of 19) K14487 - auxin responsive GH3 gene family (GH3)
Glyma.17G238200	1.11268	1.92472	(1 of 5) 3.5.1.1 - Asparaginase / L-asparagine amidohydrolase
Glyma.14G117600	1.11308	2.5414	(1 of 14) PF00228 - Bowman-Birk serine protease inhibitor family (Bowman-Birk_leg)
Glyma.10G221500	1.11517	1.37988	(1 of 3) K12124 - GIGANTEA (GI)
Glyma.11G042900	1.11585	1.16892	(1 of 4) PTHR31500//PTHR31500:SF17 - FAMILY NOT NAMED // AT HOOK MOTIF DNA-BINDING FAMILY PROTEIN
Glyma.13G261200	1.12199	1.08011	(1 of 2) PTHR10774:SF80 - CALCIUM-DEPENDENT LIPID-BINDING DOMAIN-CONTAINING PROTEIN
Glyma.13G333100	1.12279	1.73746	(1 of 3) PTHR19139//PTHR19139:SF55 - AQUAPORIN TRANSPORTER // SUBFAMILY NOT NAMED
Glyma.13G218500	1.12651	1.30001	(1 of 6) PTHR11932//PTHR11932:SF27 - CULLIN // CULLIN-4, ISOFORM A
Glyma.12G228800	1.12845	1.69808	(1 of 1) PF00085//PF07719//PF13414 - Thioredoxin (Thioredoxin) // Tetratricopeptide repeat (TPR_2) // TPR repeat (TPR_11)
Glyma.13G362400	1.12903	1.22195	(1 of 6) 3.1.3.76//3.3.2.10 - Lipid-phosphate phosphatase / Soluble epoxide hydrolase // Soluble epoxide hydrolase / Trans-stilbene oxide hydrolase
Glyma.08G355000	1.13037	2.4305	(1 of 25) PF00069//PF00954//PF01453 - Protein kinase domain (Pkinase) // S-locus glycoprotein domain (S_locus_glycop) // D-mannose binding lectin (B_lectin)
Glyma.15G011000	1.13083	1.04288	(1 of 14) PF04862 - Protein of unknown function (DUF642) (DUF642)
Glyma.17G156300	1.13472	1.03084	(1 of 1) PTHR27000:SF174 - LEUCINE-RICH REPEAT RECEPTOR-LIKE SERINE/THREONINE-PROTEIN KINASE BAM1
Glyma.05G133700	1.13815	1.24851	(1 of 3) PTHR33734:SF5 - LYSM DOMAIN-CONTAINING GPI-ANCHORED PROTEIN 2
Glyma.06G089000	1.13863	1.31144	(1 of 4) PTHR31513//PTHR31513:SF1 - FAMILY NOT NAMED // GLYCINE-RICH PROTEIN
Glyma.05G212000	1.13947	1.15464	(1 of 2) PTHR22844//PTHR22844:SF185 - F-BOX AND WD40 DOMAIN PROTEIN // SUBFAMILY NOT NAMED
Glyma.12G158900	1.149	1.10528	(1 of 8) PTHR31072:SF3 - TRANSCRIPTION FACTOR TCP10-RELATED
Glyma.20G188500	1.15042	1.36686	(1 of 2) PTHR31658:SF0 - CONSERVED OLIGOMERIC GOLGI COMPLEX SUBUNIT 1
Glyma.07G195700	1.15296	1.42706	(1 of 1) K07456 - DNA mismatch repair protein MutS2 (mutS2)
Glyma.14G042000	1.15382	1.39428	(1 of 4) PTHR11695//PTHR11695:SF490 - ALCOHOL DEHYDROGENASE RELATED // SUBFAMILY NOT NAMED
Glyma.13G235000	1.15516	1.12897	(1 of 3) PTHR27000//PTHR27000:SF219 - FAMILY NOT NAMED // RECEPTOR-LIKE PROTEIN KINASE HSL1
Glyma.05G110200	1.15762	1.53318	(1 of 8) PTHR11588//PTHR11588:SF101 - TUBULIN // TUBULIN ALPHA-2 CHAIN-RELATED
Glyma.18G282700	1.15835	1.14291	(1 of 4) PTHR13793:SF100 - HISTONE-LYSINE N-METHYLTRANSFERASE ATX1-RELATED
Glyma.13G309900	1.15922	1.59482	(1 of 3) PTHR24361//PTHR24361:SF380 - MITOGEN-ACTIVATED KINASE KINASE KINASE // MITOGEN-ACTIVATED PROTEIN KINASE KINASE KINASE 17-RELATED
Glyma.06G277000	1.16391	1.37453	(1 of 2) PTHR24006//PTHR24006:SF466 - FAMILY NOT NAMED // F-BOX/LRR-REPEAT PROTEIN 18
Glyma.03G244600	1.17063	1.42078	(1 of 10) 2.3.1.196 - Benzyl alcohol O-benzoyltransferase
Glyma.04G088200	1.17613	1.69853	(1 of 4) PTHR22950//PTHR22950:SF278 - AMINO ACID TRANSPORTER // AMINO ACID PERMEASE 1-RELATED
Glyma.15G167500	1.17898	1.14437	(1 of 7) PF00122//PF00689//PF00690//PF00702//PF12515 - E1-E2 ATPase (E1-E2_ATPase) // Cation transporting ATPase, C-terminus (Cation_ATPase_C) // Cation transporter/ATPase, N-terminus (Cation_ATPase_N) // haloacid dehalogenase-like hydrolase (Hydrolase) // Ca2+-ATPase N terminal autoinhibitory domain (CaATP_NAI)
Glyma.11G096500	1.18076	1.39609	(1 of 2) PTHR31636//PTHR31636:SF35 - FAMILY NOT NAMED // SCARECROW-LIKE PROTEIN 23
Glyma.20G227200	1.1835	1.57125	(1 of 1) K10779 - transcriptional regulator ATRX [EC:3.6.4.12] (ATRX)
Glyma.06G073200	1.18427	1.02593	(1 of 2) PTHR11477:SF17 - PROTEIN PARTNER OF SNF
Glyma.02G269600	1.18654	1.09613	(1 of 2) PTHR27001:SF183 - PROTEIN LYK5
Glyma.14G078800	1.19417	1.67817	(1 of 2227) 2.7.11.1 - Non-specific serine/threonine protein kinase / Threonine-specific protein kinase
Glyma.17G013600	1.1965	1.82026	(1 of 2) PTHR31235:SF69 - PEROXIDASE 42
Glyma.05G082200	1.19714	1.36491	(1 of 1) KOG4579//KOG4658 - Leucine-rich repeat (LRR) protein associated with apoptosis in muscle tissue // Apoptotic ATPase
Glyma.01G099600	1.2046	1.24186	(1 of 5) K08269 - serine/threonine-protein kinase ULK/ATG1 (ULK1_2_3, ATG1)
Glyma.19G198600	1.2071	1.11716	(1 of 16) PTHR31415:SF4 - HARPIN-INDUCED PROTEIN-LIKE-RELATED
Glyma.10G051500	1.2102	1.45749	(1 of 2) PTHR10593//PTHR10593:SF42 - SERINE/THREONINE-PROTEIN KINASE RIO // ZINC FINGER PROTEIN JACKDAW
Glyma.02G184900	1.21314	1.37767	(1 of 5) PTHR21576:SF17 - MAJOR FACILITATOR FAMILY PROTEIN
Glyma.02G157700	1.21393	1.48098	(1 of 1) K06677 - condensin complex subunit 1 (YCS4, CNAP1, CAPD2)
Glyma.20G094500	1.22385	1.29784	(1 of 6) 2.4.1.123 - Inositol 3-alpha-galactosyltransferase / UDP-alpha-D-galactose:myo-inositol 3-alpha-D-galactosyltransferase
Glyma.14G049600	1.23491	1.22646	(1 of 6) K18045 - tyrosine-protein phosphatase SIW14 [EC:3.1.3.48] (SIW14, OCA3)
Glyma.08G087600	1.23494	0.99662	(1 of 2) PTHR11254:SF291 - E3 UBIQUITIN-PROTEIN LIGASE HUWE1
Glyma.03G012600	1.23801	1.01611	(1 of 4) PTHR10024//PTHR10024:SF219 - SYNAPTOTAGMIN // SUBFAMILY NOT NAMED
Glyma.12G084500	1.24038	1.5327	(1 of 8) PTHR22950//PTHR22950:SF319 - AMINO ACID TRANSPORTER // GABA TRANSPORTER 1
Glyma.12G217400	1.24742	1.7378	(1 of 10) PTHR31236//PTHR31236:SF2 - FAMILY NOT NAMED // DEHYDRATION-RESPONSIVE PROTEIN RD22
Glyma.02G047700	1.25318	1.39129	(1 of 4) PTHR23315:SF123 - ARMADILLO REPEAT ONLY 2 PROTEIN
Glyma.01G208100	1.25421	1.14109	(1 of 3) K01869 - leucyl-tRNA synthetase (LARS, leuS)
Glyma.10G060000	1.25748	1.17304	(1 of 3) PTHR23086:SF42 - PHOSPHATIDYLINOSITOL 4-PHOSPHATE 5-KINASE 9
Glyma.06G098700	1.25863	1.10904	(1 of 2) KOG0939 - E3 ubiquitin-protein ligase/Putative upstream regulatory element binding protein
Glyma.05G248100	1.25924	1.3913	(1 of 1) PF12695//PF12697 - Alpha/beta hydrolase family (Abhydrolase_5) // Alpha/beta hydrolase family (Abhydrolase_6)
Glyma.01G193200	1.26043	1.01937	(1 of 4) PTHR23213//PTHR23213:SF215 - FORMIN-RELATED // SUBFAMILY NOT NAMED
Glyma.05G140600	1.26258	1.02433	(1 of 2) PTHR33270//PTHR33270:SF5 - FAMILY NOT NAMED // GB|AAC00605.1
Glyma.10G019000	1.26889	1.41669	(1 of 6) PTHR24223//PTHR24223:SF246 - FAMILY NOT NAMED // ABC TRANSPORTER C FAMILY MEMBER 14-RELATED
Glyma.14G038000	1.27039	1.2481	(1 of 3) PF08637 - ATP synthase regulation protein NCA2 (NCA2)
Glyma.14G077500	1.27461	1.41753	(1 of 4) K13513 - lysocardiolipin and lysophospholipid acyltransferase (LCLAT1, AGPAT8)
Glyma.13G127500	1.28875	1.82936	(1 of 3) PTHR24223:SF189 - ABC TRANSPORTER C FAMILY MEMBER 5
Glyma.17G090900	1.29038	1.9259	(1 of 3) PTHR23315//PTHR23315:SF116 - BETA CATENIN-RELATED ARMADILLO REPEAT-CONTAINING // U-BOX DOMAIN-CONTAINING PROTEIN 18-RELATED
Glyma.02G256000	1.29408	1.02717	(1 of 2) PTHR31412//PTHR31412:SF5 - FAMILY NOT NAMED // ZINC METALLOPROTEASE EGY2, CHLOROPLASTIC-RELATED
Glyma.18G072400	1.29695	1.2696	(1 of 5) K12616 - enhancer of mRNA-decapping protein 4 (EDC4)
Glyma.02G243600	1.30334	1.23621	(1 of 4) PTHR13683:SF327 - ASPARTYL PROTEASE FAMILY PROTEIN
Glyma.15G127700	1.30443	1.35805	(1 of 2) PTHR11649:SF65 - PROTEIN ROOT HAIR DEFECTIVE 3 HOMOLOG 2
Glyma.19G029500	1.30587	1.62007	(1 of 1) PTHR11926:SF162 - UDP-GLYCOSYLTRANSFERASE 83A1
Glyma.11G234600	1.30592	3.0247	(1 of 5) PTHR22950//PTHR22950:SF323 - AMINO ACID TRANSPORTER // SUBFAMILY NOT NAMED
Glyma.08G295700	1.30622	1.00949	(1 of 3) K01490 - AMP deaminase (AMPD)
Glyma.08G099900	1.30803	1.04833	(1 of 40) PF03763 - Remorin, C-terminal region (Remorin_C)
Glyma.18G149600	1.31219	1.79319	(1 of 2) PTHR19297//PTHR19297:SF112 - GLYCOSYLTRANSFERASE 14 FAMILY MEMBER // SUBFAMILY NOT NAMED
Glyma.08G170000	1.31557	1.07018	(1 of 3) K03234 - elongation factor 2 (EEF2)
Glyma.12G022500	1.32	2.65373	(1 of 1) KOG0018//KOG0933//KOG0964//KOG4643 - Structural maintenance of chromosome protein 1 (sister chromatid cohesion complex Cohesin, subunit SMC1) // Structural maintenance of chromosome protein 2 (chromosome condensation complex Condensin, subunit E) // Structural maintenance of chromosome protein 3 (sister chromatid cohesion complex Cohesin, subunit SMC3) // Uncharacterized coiled-coil prot…
Glyma.08G329900	1.32336	1.09553	(1 of 5) PTHR32382//PTHR32382:SF4 - FAMILY NOT NAMED // FASCICLIN-LIKE ARABINOGALACTAN PROTEIN 1
Glyma.10G088000	1.32635	1.16317	(1 of 4) K01301 - N-acetylated-alpha-linked acidic dipeptidase [EC:3.4.17.21] (NAALAD)
Glyma.06G203700	1.328	1.22125	(1 of 3) PTHR33476:SF7 - EMB|CAB62613.1
Glyma.15G202000	1.33276	1.20419	(1 of 1) KOG0192//KOG0984 - Tyrosine kinase specific for activated (GTP-bound) p21cdc42Hs // Mitogen-activated protein kinase (MAPK) kinase MKK3/MKK6
Glyma.16G197500	1.33525	1.03712	(1 of 19) PTHR10209//PTHR10209:SF123 - OXIDOREDUCTASE, 2OG-FE II OXYGENASE FAMILY PROTEIN // SUBFAMILY NOT NAMED
Glyma.18G300200	1.34428	1.37406	(1 of 4) PTHR12741:SF21 - CALLOSE SYNTHASE 3
Glyma.12G016600	1.34472	1.60025	(1 of 2) PTHR34065:SF1 - IMPAIRED SUCROSE INDUCTION 1
Glyma.07G265600	1.35767	1.25599	(1 of 1) KOG0005//KOG0940 - Ubiquitin-like protein // Ubiquitin protein ligase RSP5/NEDD4
Glyma.10G132300	1.36135	1.23556	(1 of 6) PTHR11730//PTHR11730:SF39 - AMMONIUM TRANSPORTER // AMMONIUM TRANSPORTER 1 MEMBER 2
Glyma.04G175400	1.36162	1.10889	(1 of 331) PF01535//PF13041 - PPR repeat (PPR) // PPR repeat family (PPR_2)
Glyma.09G099400	1.36212	10.5214	(1 of 2) PTHR23272//PTHR23272:SF13 - BED FINGER-RELATED // SUBFAMILY NOT NAMED
Glyma.03G015500	1.36817	1.70874	(1 of 7) K17362 - acyl-coenzyme A thioesterase 13 [EC:3.1.2.-] (ACOT13)
Glyma.17G041400	1.37998	1.88157	(1 of 11) PTHR24221:SF205 - ABC TRANSPORTER B FAMILY MEMBER 11-RELATED
Glyma.11G242300	1.38093	1.26227	(1 of 2) PTHR18934//PTHR18934:SF140 - ATP-DEPENDENT RNA HELICASE // HELICASE , IBR AND ZINC FINGER PROTEIN DOMAIN-CONTAINING PROTEIN
Glyma.01G093000	1.38098	1.1604	(1 of 2) PTHR31846//PTHR31846:SF3 - FAMILY NOT NAMED // CRS2-ASSOCIATED FACTOR 2, MITOCHONDRIAL
Glyma.18G179200	1.38281	1.63613
Glyma.06G189500	1.38288	1.00492	(1 of 331) PF01535//PF13041 - PPR repeat (PPR) // PPR repeat family (PPR_2)
Glyma.13G347500	1.38465	1.0757	(1 of 20) K15718 - linoleate 9S-lipoxygenase (LOX1_5)
Glyma.02G226000	1.38666	2.5008	(1 of 4) PTHR11926:SF374 - UDP-GLYCOSYLTRANSFERASE 71C4
Glyma.13G032400	1.3956	1.82079	(1 of 4) PTHR20275:SF6 - NADH KINASE POS5, MITOCHONDRIAL
Glyma.11G228900	1.39652	1.14166	(1 of 4) K09588 - cytochrome P450, family 90, subfamily A, polypeptide 1 (CYP90A1, CPD)
Glyma.15G250400	1.39968	1.29147	(1 of 1) PTHR19302//PTHR19302:SF38 - GAMMA TUBULIN COMPLEX PROTEIN // SUBFAMILY NOT NAMED
Glyma.14G212100	1.40165	1.56843	(1 of 5) PTHR27001//PTHR27001:SF164 - FAMILY NOT NAMED // RECEPTOR PROTEIN KINASE TMK1-RELATED
Glyma.03G142500	1.40429	1.09049	(1 of 6) PTHR10024//PTHR10024:SF243 - SYNAPTOTAGMIN // ANTHRANILATE PHOSPHORIBOSYLTRANSFERASE-LIKE PROTEIN
Glyma.01G112900	1.40874	1.03051	(1 of 2) 2.3.1.133//2.3.1.99 - Shikimate O-hydroxycinnamoyltransferase // Quinate O-hydroxycinnamoyltransferase / Hydroxycinnamoyl coenzyme A-quinate transferase
Glyma.12G035800	1.41022	1.29964	(1 of 155) K14488 - SAUR family protein (SAUR)
Glyma.14G129600	1.41521	1.23731	(1 of 4) PTHR13793//PTHR13793:SF94 - PHD FINGER PROTEINS // SUBFAMILY NOT NAMED
Glyma.13G254600	1.41961	1.18853	(1 of 2) K02331 - DNA polymerase phi [EC:2.7.7.7] (POL5, MYBBP1A)
Glyma.13G180800	1.43297	1.25778	(1 of 2) K03144 - transcription initiation factor TFIIH subunit 4 (TFIIH4, GTF2H4, TFB2)
Glyma.03G121100	1.43387	1.08343	(1 of 2) PTHR32518:SF3 - 4-ALPHA-GLUCANOTRANSFERASE DPE2
Glyma.09G160000	1.4508	1.18922	(1 of 2) PTHR19241//PTHR19241:SF271 - ATP-BINDING CASSETTE TRANSPORTER // SUBFAMILY NOT NAMED
Glyma.13G218200	1.45938	1.00819	(1 of 5) PTHR10209//PTHR10209:SF171 - OXIDOREDUCTASE, 2OG-FE II OXYGENASE FAMILY PROTEIN // GIBBERELLIN 2-BETA-DIOXYGENASE 2-RELATED
Glyma.01G052700	1.4655	1.68778	(1 of 1) PF11360 - Protein of unknown function (DUF3110) (DUF3110)
Glyma.06G010400	1.47481	1.84891	(1 of 8) PTHR23324//PTHR23324:SF43 - SEC14 RELATED PROTEIN // PHOSPHATIDYLINOSITOL/PHOSPHATIDYLCHOLINE TRANSFER PROTEIN SFH6-RELATED
Glyma.02G033700	1.47697	1.80214	(1 of 3) PTHR24198//PTHR24198:SF67 - ANKYRIN REPEAT AND PROTEIN KINASE DOMAIN-CONTAINING PROTEIN // SUBFAMILY NOT NAMED
Glyma.06G190200	1.48189	1.64452	(1 of 2) KOG0490//KOG2251 - Transcription factor, contains HOX domain // Homeobox transcription factor
Glyma.06G202000	1.4851	1.42158	(1 of 5) PTHR31267//PTHR31267:SF2 - FAMILY NOT NAMED // DENTIN SIALOPHOSPHOPROTEIN-LIKE PROTEIN
Glyma.05G222300	1.48742	2.13686	(1 of 3) 3.5.4.5 - Cytidine deaminase / Cytosine nucleoside deaminase
Glyma.13G131800	1.48999	1.36397	(1 of 2) PTHR24098//PTHR24098:SF12 - FAMILY NOT NAMED // ACYL-COA N-ACYLTRANSFERASE WITH RING/FYVE/PHD-TYPE ZINC FINGER DOMAIN-CONTAINING PROTEIN
Glyma.06G015000	1.49042	1.63861	(1 of 20) PF00083//PF07690 - Sugar (and other) transporter (Sugar_tr) // Major Facilitator Superfamily (MFS_1)
Glyma.15G148000	1.49809	1.74173	(1 of 5) K08238 - xyloglucan 6-xylosyltransferase [EC:2.4.2.39] Xyl a1-6 Glc (XXT)
Glyma.13G348200	1.50836	1.87935	(1 of 4) PTHR24092//PTHR24092:SF55 - FAMILY NOT NAMED // PHOSPHOLIPID-TRANSPORTING ATPASE TAT-1
Glyma.14G088600	1.51685	1.48214	(1 of 4) K18667 - activating signal cointegrator complex subunit 2 (ASCC2)
Glyma.03G178500	1.51793	1.8366	(1 of 2) K14779 - ATP-dependent RNA helicase DDX52/ROK1 [EC:3.6.4.13] (DDX52, ROK1)
Glyma.12G001500	1.52329	1.64461	(1 of 2) PTHR10024:SF197 - C2 CALCIUM/LIPID-BINDING PLANT PHOSPHORIBOSYLTRANSFERASE FAMILY PROTEIN
Glyma.16G032200	1.53695	3.20386	(1 of 4) PTHR11751:SF284 - 1-AMINOCYCLOPROPANE-1-CARBOXYLATE SYNTHASE-LIKE PROTEIN 1
Glyma.15G126700	1.54441	1.91678	(1 of 2) PTHR22891//PTHR22891:SF4 - EUKARYOTIC TRANSLATION INITIATION FACTOR 2C // PROTEIN ARGONAUTE 2-RELATED
Glyma.07G247800	1.54713	1.19985
Glyma.01G194200	1.55174	1.36588	(1 of 4) PTHR31636:SF9 - PROTEIN SHORT-ROOT
Glyma.06G186200	1.55516	1.45261
Glyma.02G290800	1.55655	1.37311	(1 of 7) 1.8.4.11 - Peptide-methionine (S)-S-oxide reductase / Peptide methionine sulfoxide reductase
Glyma.02G104600	1.55698	1.36827	(1 of 6) PTHR11926//PTHR11926:SF190 - GLUCOSYL/GLUCURONOSYL TRANSFERASES // SUBFAMILY NOT NAMED
Glyma.02G301200	1.5601	1.42625	(1 of 2) PTHR13301//PTHR13301:SF57 - X-BOX TRANSCRIPTION FACTOR-RELATED // SUBFAMILY NOT NAMED
Glyma.01G006600	1.56054	1.58997	(1 of 2) K08333 - phosphoinositide-3-kinase, regulatory subunit 4 (PIK3R4, VPS15)
Glyma.14G117700	1.56446	2.5868	(1 of 14) PF00228 - Bowman-Birk serine protease inhibitor family (Bowman-Birk_leg)
Glyma.10G211300	1.56605	1.50436	(1 of 2) PTHR32241:SF3 - PATATIN-LIKE PROTEIN 6-RELATED
Glyma.07G015800	1.5709	1.16243	(1 of 4) PTHR19241//PTHR19241:SF246 - ATP-BINDING CASSETTE TRANSPORTER // ABC TRANSPORTER G FAMILY MEMBER 29
Glyma.18G152800	1.58026	2.06318	(1 of 2) PF16851 - Stomagen (Stomagen)
Glyma.12G235900	1.59025	1.42157	(1 of 35) PF07714//PF11721 - Protein tyrosine kinase (Pkinase_Tyr) // Di-glucose binding within endoplasmic reticulum (Malectin)
Glyma.04G050300	1.60209	2.52642	(1 of 94) PF00642 - Zinc finger C-x8-C-x5-C-x3-H type (and similar) (zf-CCCH)
Glyma.20G199700	1.61302	2.28999	(1 of 3) PTHR32246//PTHR32246:SF16 - FAMILY NOT NAMED // CALCIUM-DEPENDENT LIPID-BINDING DOMAIN-CONTAINING PROTEIN-RELATED
Glyma.06G323200	1.61325	1.25997
Glyma.14G109200	1.61939	1.29325	(1 of 4) PTHR23315//PTHR23315:SF59 - BETA CATENIN-RELATED ARMADILLO REPEAT-CONTAINING // ARMADILLO/BETA-CATENIN-LIKE REPEAT-CONTAINING PROTEIN-RELATED
Glyma.11G237800	1.62443	1.25768	(1 of 4) PTHR23315//PTHR23315:SF66 - BETA CATENIN-RELATED ARMADILLO REPEAT-CONTAINING // CELLULOSE SYNTHASE-INTERACTIVE PROTEIN 1
Glyma.06G164900	1.62595	1.29794	(1 of 4) PTHR31384//PTHR31384:SF8 - FAMILY NOT NAMED // AUXIN RESPONSE FACTOR 2
Glyma.08G108800	1.63017	1.68558	(1 of 3) 3.3.1.1 - Adenosylhomocysteinase / SAHase
Glyma.05G139500	1.63586	1.03394	(1 of 2227) 2.7.11.1 - Non-specific serine/threonine protein kinase / Threonine-specific protein kinase
Glyma.12G222500	1.64477	1.83717	(1 of 2) PTHR13780:SF39 - CBS DOMAIN-CONTAINING PROTEIN-RELATED
Glyma.10G250400	1.65488	1.60217	(1 of 4) K14319 - Ran GTPase-activating protein 1 (RANGAP1)
Glyma.16G200900	1.65714	1.85278	(1 of 3) PTHR23024:SF209 - CARBOXYLESTERASE 9-RELATED
Glyma.13G291900	1.66253	1.64965
Glyma.01G162200	1.6636	1.03936	(1 of 3) K03006 - DNA-directed RNA polymerase II subunit RPB1 (RPB1, POLR2A)
Glyma.16G038200	1.68012	1.3656	(1 of 3) PTHR24198//PTHR24198:SF85 - ANKYRIN REPEAT AND PROTEIN KINASE DOMAIN-CONTAINING PROTEIN // IKB-1
Glyma.04G033300	1.68162	1.08493	(1 of 7) PTHR10593//PTHR10593:SF31 - SERINE/THREONINE-PROTEIN KINASE RIO // C2H2-LIKE ZINC FINGER PROTEIN-RELATED
Glyma.12G100100	1.68301	1.50109	(1 of 87) K09338 - homeobox-leucine zipper protein (HD-ZIP)
Glyma.01G022300	1.68646	3.69398	(1 of 10) 2.4.1.323 - 7-deoxyloganetic acid glucosyltransferase
Glyma.20G210500	1.68808	1.00666	(1 of 4) PTHR31734//PTHR31734:SF11 - FAMILY NOT NAMED // AUXIN-RESPONSIVE PROTEIN IAA1-RELATED
Glyma.16G209700	1.69902	1.64492	(1 of 331) PF01535//PF13041 - PPR repeat (PPR) // PPR repeat family (PPR_2)
Glyma.03G160200	1.69931	1.16456	(1 of 129) KOG0157 - Cytochrome P450 CYP4/CYP19/CYP26 subfamilies
Glyma.14G176900	1.70858	1.23393	(1 of 4) PTHR18860//PTHR18860:SF26 - 14-3-3 PROTEIN // SUBFAMILY NOT NAMED
Glyma.04G156200	1.71306	2.7163	(1 of 2) PTHR12601//PTHR12601:SF9 - EUKARYOTIC TRANSLATION INITIATION FACTOR 3 SUBUNIT EIF-3 // TETRATRICOPEPTIDE REPEAT DOMAIN PROTEIN
Glyma.08G108900	1.73515	2.04798	(1 of 2) PTHR11680//PTHR11680:SF11 - SERINE HYDROXYMETHYLTRANSFERASE // SUBFAMILY NOT NAMED
Glyma.06G300900	1.74327	1.43976	(1 of 8) PTHR31717:SF7 - B-BOX DOMAIN PROTEIN 26-RELATED
Glyma.10G058200	1.74463	2.75449	(1 of 8) 4.3.1.24 - Phenylalanine ammonia-lyase
Glyma.01G045100	1.74566	1.55106	(1 of 4) PTHR24413//PTHR24413:SF138 - FAMILY NOT NAMED // F-BOX/KELCH-REPEAT PROTEIN SKIP11
Glyma.04G000200	1.76068	1.25494	(1 of 5) PTHR10625//PTHR10625:SF127 - HISTONE DEACETYLASE // SUBFAMILY NOT NAMED
Glyma.14G104500	1.76346	1.66261	(1 of 3) PTHR12136//PTHR12136:SF38 - STEROIDOGENIC ACUTE REGULATORY PROTEIN STAR // SUBFAMILY NOT NAMED
Glyma.18G272800	1.77065	1.48532	(1 of 22) K04730 - interleukin-1 receptor-associated kinase 1 (IRAK1)
Glyma.11G208600	1.78413	1.76358	(1 of 3) PTHR11615//PTHR11615:SF151 - NITRATE, FROMATE, IRON DEHYDROGENASE // SUBFAMILY NOT NAMED
Glyma.13G190900	1.78756	1.5425	(1 of 5) K09647 - mitochondrial inner membrane protease subunit 1 (IMP1)
Glyma.02G133900	1.78887	1.69126	(1 of 6) PTHR23024:SF157 - CARBOXYLESTERASE 12-RELATED
Glyma.02G001400	1.79032	1.31255	(1 of 3) PTHR22849//PTHR22849:SF25 - WDSAM1 PROTEIN // SUBFAMILY NOT NAMED
Glyma.02G038400	1.79635	1.13508	(1 of 2) PTHR23315:SF102 - ARMADILLO REPEAT ONLY 4 PROTEIN
Glyma.04G081100	1.81191	1.79966	(1 of 6) PTHR13856//PTHR13856:SF78 - VHS DOMAIN CONTAINING PROTEIN FAMILY // ENTH/VHS/GAT FAMILY PROTEIN
Glyma.04G218300	1.81667	1.06795	(1 of 2) K13415 - protein brassinosteroid insensitive 1 (BRI1)
Glyma.06G100700	1.84214	1.55331	(1 of 2) K00773 - queuine tRNA-ribosyltransferase [EC:2.4.2.29] (tgt, QTRT1)
Glyma.04G253000	1.85869	2.37613	(1 of 3) KOG1737 - Oxysterol-binding protein
Glyma.13G190200	1.86461	1.6798	(1 of 5) K09647 - mitochondrial inner membrane protease subunit 1 (IMP1)
Glyma.12G085900	1.87098	1.85741	(1 of 2) PTHR23029//PTHR23029:SF43 - PHOSPHOGLYCERATE MUTASE // DBJ|BAA92923.1
Glyma.13G361900	1.90122	1.57879	(1 of 35) 3.6.3.25 - Sulfate-transporting ATPase
Glyma.08G341300	1.91694	1.4298	(1 of 21) PTHR33107:SF5 - KUNITZ FAMILY TRYPSIN AND PROTEASE INHIBITOR PROTEIN-RELATED
Glyma.08G204300	1.92044	1.50999	(1 of 2) K18660 - malonyl-CoA/methylmalonyl-CoA synthetase (ACSF3)
Glyma.12G221800	1.92732	1.82118	(1 of 3) PTHR31008//PTHR31008:SF4 - COP1-INTERACTING PROTEIN-RELATED // COP1-INTERACTING PROTEIN 7 (CIP7)
Glyma.04G039500	1.93061	1.22953	(1 of 4) PTHR12565:SF74 - TRANSCRIPTION FACTOR HEC1
Glyma.09G160400	1.9554	1.55371	(1 of 8) K07407 - alpha-galactosidase (E3.2.1.22B, galA, rafA)
Glyma.16G032700	1.95873	1.80872	(1 of 5) PTHR27001:SF156 - PROTEIN KINASE FAMILY PROTEIN
Glyma.20G132100	1.96293	1.83251	(1 of 2) PTHR31669//PTHR31669:SF21 - FAMILY NOT NAMED // PROTEIN FAR-RED IMPAIRED RESPONSE 1
Glyma.01G191200	1.99476	3.38426	(1 of 6) PTHR10992:SF776 - ESTERASE KAI2-RELATED
Glyma.15G029800	2.00605	1.61022	(1 of 4) PTHR10584:SF168 - F14I3.3 PROTEIN-RELATED
Glyma.02G234900	2.01463	1.23908
Glyma.20G120200	2.03518	1.62114	(1 of 10) PTHR27005//PTHR27005:SF28 - FAMILY NOT NAMED // PROTEIN KINASE-LIKE PROTEIN
Glyma.15G177400	2.03722	1.55249	(1 of 3) K15082 - DNA repair protein RAD7 (RAD7)
Glyma.09G005700	2.04646	1.08501	(1 of 176) PF03106 - WRKY DNA -binding domain (WRKY)
Glyma.08G125100	2.05871	2.11414	(1 of 129) KOG0157 - Cytochrome P450 CYP4/CYP19/CYP26 subfamilies
Glyma.06G086400	2.06183	2.01043	(1 of 4) PTHR10071//PTHR10071:SF196 - TRANSCRIPTION FACTOR GATA GATA BINDING FACTOR // SUBFAMILY NOT NAMED
Glyma.11G096400	2.06777	1.73807	(1 of 1) KOG0933//KOG4643 - Structural maintenance of chromosome protein 2 (chromosome condensation complex Condensin, subunit E) // Uncharacterized coiled-coil protein
Glyma.01G128200	2.0684	2.3431	(1 of 25) K10268 - F-box and leucine-rich repeat protein 2/20 (FBXL2_20)
Glyma.08G147900	2.06994	1.45885	(1 of 3) PTHR31707//PTHR31707:SF24 - FAMILY NOT NAMED // PECTINESTERASE/PECTINESTERASE INHIBITOR 51-RELATED
Glyma.17G009200	2.0752	2.22115
Glyma.05G030400	2.08178	1.62328	(1 of 6) PTHR11654:SF59 - PROTEIN NRT1/ PTR FAMILY 2.10-RELATED
Glyma.16G203100	2.09351	1.90478	(1 of 2) KOG3461 - CDGSH-type Zn-finger containing protein
Glyma.11G122600	2.10511	1.102	(1 of 6) PF05562 - Cold acclimation protein WCOR413 (WCOR413)
Glyma.06G035200	2.10569	2.14283	(1 of 150) KOG0156 - Cytochrome P450 CYP2 subfamily
Glyma.10G236000	2.1062	1.81045	(1 of 4) PTHR33836:SF1 - ARM REPEAT SUPERFAMILY PROTEIN-RELATED
Glyma.03G238900	2.11819	1.96701	(1 of 7) PTHR24322//PTHR24322:SF566 - FAMILY NOT NAMED // GLUCOSE AND RIBITOL DEHYDROGENASE HOMOLOG 1-RELATED
Glyma.17G173100	2.13121	1.11509	(1 of 4) PTHR12565:SF74 - TRANSCRIPTION FACTOR HEC1
Glyma.20G215700	2.13638	1.40923	(1 of 7) PTHR31194//PTHR31194:SF16 - SHN SHINE , DNA BINDING / TRANSCRIPTION FACTOR // SUBFAMILY NOT NAMED
Glyma.08G125000	2.13878	2.14674	(1 of 129) KOG0157 - Cytochrome P450 CYP4/CYP19/CYP26 subfamilies
Glyma.13G054800	2.15813	2.59187
Glyma.06G283400	2.16151	2.78372	(1 of 9) 2.1.1.163 - Demethylmenaquinone methyltransferase / Demethylmenaquinone C-methylase
Glyma.06G205900	2.16773	1.30587	(1 of 4) PTHR32116//PTHR32116:SF20 - FAMILY NOT NAMED // GALACTURONOSYLTRANSFERASE 11-RELATED
Glyma.03G238800	2.18436	3.93789	(1 of 7) PTHR24322//PTHR24322:SF566 - FAMILY NOT NAMED // GLUCOSE AND RIBITOL DEHYDROGENASE HOMOLOG 1-RELATED
Glyma.13G279100	2.18859	2.2931	(1 of 2) PTHR13780:SF39 - CBS DOMAIN-CONTAINING PROTEIN-RELATED
Glyma.20G109900	2.23795	8.84755	(1 of 2) 4.1.1.33 - Diphosphomevalonate decarboxylase / Mevalonate pyrophosphate decarboxylase
Glyma.11G020800	2.24176	1.62289	(1 of 4) PTHR31087:SF14 - PROTEIN LURP-ONE-RELATED 17
Glyma.20G164700	2.25417	2.40242	(1 of 29) K01183 - chitinase (E3.2.1.14)
Glyma.14G061800	2.25495	1.42766	(1 of 39) 2.3.1.133 - Shikimate O-hydroxycinnamoyltransferase
Glyma.20G130000	2.26705	1.84012	(1 of 8) PF04450 - Peptidase of plants and bacteria (BSP)
Glyma.02G102900	2.2864	1.30492	(1 of 2) PTHR22849//PTHR22849:SF52 - WDSAM1 PROTEIN // E3 UBIQUITIN-PROTEIN LIGASE PUB24-RELATED
Glyma.18G210500	2.29009	1.79771	(1 of 6) K00827 - alanine-glyoxylate transaminase / (R)-3-amino-2-methylpropionate-pyruvate transaminase (AGXT2)
Glyma.17G235300	2.31788	2.63007	(1 of 2) PTHR10992//PTHR10992:SF891 - ALPHA/BETA HYDROLASE FOLD-CONTAINING PROTEIN // STRIGOLACTONE ESTERASE D14 HOMOLOG-RELATED
Glyma.17G120500	2.32394	1.69392	(1 of 2) K09533 - DnaJ homolog subfamily C member 13 (DNAJC13)
Glyma.16G144000	2.32633	2.57888	(1 of 4) PTHR27005//PTHR27005:SF34 - FAMILY NOT NAMED // WALL-ASSOCIATED RECEPTOR KINASE-LIKE 14-RELATED
Glyma.19G159100	2.32825	2.22693	(1 of 2) PTHR24362//PTHR24362:SF218 - SERINE/THREONINE-PROTEIN KINASE NEK // SERINE/THREONINE-PROTEIN KINASE NEK4
Glyma.07G106500	2.34311	1.31953	(1 of 10) PTHR23421:SF49 - BETA-GALACTOSIDASE 15-RELATED
Glyma.09G098000	2.34488	1.80886	(1 of 8) PTHR24347//PTHR24347:SF168 - SERINE/THREONINE-PROTEIN KINASE // CBL-INTERACTING SERINE/THREONINE-PROTEIN KINASE 12-RELATED
Glyma.06G043400	2.36103	1.64421	(1 of 4) K14495 - F-box protein GID2 (GID2, SLY1)
Glyma.18G022500	2.37126	3.27517	(1 of 4) K15296 - alpha-soluble NSF attachment protein (NAPA, SNAPA, SEC17)
Glyma.11G077700	2.37992	1.02984	(1 of 56) PF00314 - Thaumatin family (Thaumatin)
Glyma.16G153100	2.39371	1.43265	(1 of 13) PTHR19918 - CELL DIVISION CYCLE 20 CDC20 FIZZY -RELATED
Glyma.03G067100	2.40857	4.06681	(1 of 82) PF04535 - Domain of unknown function (DUF588) (DUF588)
Glyma.13G362800	2.41355	2.03156	(1 of 14) PF04862 - Protein of unknown function (DUF642) (DUF642)
Glyma.06G320800	2.42277	1.33044	(1 of 2) PTHR11926//PTHR11926:SF389 - GLUCOSYL/GLUCURONOSYL TRANSFERASES // SUBFAMILY NOT NAMED
Glyma.06G283500	2.43026	4.35694	(1 of 5) PTHR10108//PTHR10108:SF706 - METHYLTRANSFERASE // SUBFAMILY NOT NAMED
Glyma.10G265400	2.43279	1.41145	(1 of 2) PTHR11934:SF7 - RIBOSE-5-PHOSPHATE ISOMERASE 1-RELATED
Glyma.13G134500	2.45944	3.01077	(1 of 7) K15728 - phosphatidate phosphatase LPIN (LPIN)
Glyma.02G029900	2.46251	1.93105	(1 of 2) 2.4.1.195 - N-hydroxythioamide S-beta-glucosyltransferase / Uridine diphosphoglucose-thiohydroximate glucosyltransferase
Glyma.13G194700	2.47455	2.3004	(1 of 50) PTHR11017//PTHR11017:SF171 - LEUCINE-RICH REPEAT-CONTAINING PROTEIN // SUBFAMILY NOT NAMED
Glyma.01G058600	2.47521	2.07186	(1 of 1) K02704 - photosystem II CP47 chlorophyll apoprotein (psbB)
Glyma.17G096200	2.50168	2.85202	(1 of 6) PTHR11654:SF59 - PROTEIN NRT1/ PTR FAMILY 2.10-RELATED
Glyma.02G213800	2.50486	1.17035	(1 of 2) PTHR12565//PTHR12565:SF120 - STEROL REGULATORY ELEMENT-BINDING PROTEIN // SUBFAMILY NOT NAMED
Glyma.20G220500	2.50727	3.35656
Glyma.20G113100	2.52454	2.65747	(1 of 5) KOG2504 - Monocarboxylate transporter
Glyma.20G105500	2.52794	1.1918	(1 of 1) 1.14.13.113 - FAD-dependent urate hydroxylase / Urate hydroxylase
Glyma.03G159800	2.53409	1.01624	(1 of 3) PTHR31677//PTHR31677:SF17 - FAMILY NOT NAMED // ETHYLENE-RESPONSIVE TRANSCRIPTION FACTOR 10-RELATED
Glyma.06G128700	2.53509	3.38384	(1 of 4) PTHR23056:SF45 - CALCINEURIN B-LIKE PROTEIN 4
Glyma.06G040800	2.54384	2.33694	(1 of 4) PTHR12565:SF74 - TRANSCRIPTION FACTOR HEC1
Glyma.02G181600	2.57862	2.5688	(1 of 6) PTHR31241//PTHR31241:SF3 - FAMILY NOT NAMED // DEHYDRATION-RESPONSIVE ELEMENT-BINDING PROTEIN 2F
Glyma.08G255800	2.58371	3.13465	(1 of 4) PTHR11570//PTHR11570:SF4 - S-ADENOSYLMETHIONINE DECARBOXYLASE // S-ADENOSYLMETHIONINE DECARBOXYLASE PROENZYME-RELATED
Glyma.01G036000	2.58861	1.4799	(1 of 2) 2.4.1.195 - N-hydroxythioamide S-beta-glucosyltransferase / Uridine diphosphoglucose-thiohydroximate glucosyltransferase
Glyma.08G341400	2.58918	1.40656	(1 of 21) PTHR33107:SF5 - KUNITZ FAMILY TRYPSIN AND PROTEASE INHIBITOR PROTEIN-RELATED
Glyma.18G029900	2.61166	2.49467	(1 of 39) 2.3.1.133 - Shikimate O-hydroxycinnamoyltransferase
Glyma.07G251300	2.62066	3.02286	(1 of 4) PTHR11615//PTHR11615:SF113 - NITRATE, FROMATE, IRON DEHYDROGENASE // SUBFAMILY NOT NAMED
Glyma.14G004200	2.6366	1.95618	(1 of 5) PTHR32382//PTHR32382:SF4 - FAMILY NOT NAMED // FASCICLIN-LIKE ARABINOGALACTAN PROTEIN 1
Glyma.12G174100	2.63673	1.02939	(1 of 5) PTHR31384:SF27 - AUXIN RESPONSE FACTOR 10-RELATED
Glyma.14G177000	2.66378	2.46779	(1 of 5) PTHR33783:SF1 - F3F9.15
Glyma.04G252600	2.68318	3.8269
Glyma.08G130300	2.70502	1.29982	(1 of 1) PTHR22844//PTHR22844:SF199 - F-BOX AND WD40 DOMAIN PROTEIN // F21J9.19
Glyma.14G043400	2.7065	2.46499	(1 of 2) K09499 - T-complex protein 1 subunit eta (CCT7)
Glyma.03G113200	2.82048	1.85568	(1 of 6) 1.1.1.198 - (+)-borneol dehydrogenase
Glyma.10G280400	2.82606	2.86885	(1 of 9) 2.4.1.272 - Soyasapogenol B glucuronide galactosyltransferase
Glyma.15G190800	2.83036	2.58295	(1 of 6) PTHR10795:SF439 - SERINE PROTEINASE-RELATED
Glyma.17G044300	2.83785	3.73211	(1 of 2) 1.5.1.8 - Saccharopine dehydrogenase (NADP(+), L-lysine-forming) / Lysine-ketoglutarate reductase
Glyma.14G078600	2.89645	2.40509	(1 of 3) 4.2.1.92 - Hydroperoxide dehydratase / Hydroperoxide isomerase
Glyma.07G071300	2.90231	7.96767	(1 of 4) K01068 - acyl-coenzyme A thioesterase 1/2/4 (ACOT1_2_4)
Glyma.13G193800	2.96616	1.5739	(1 of 74) PF05678 - VQ motif (VQ)
Glyma.08G069700	2.96926	1.0204	(1 of 3) PTHR36066:SF2 - TRANSCRIPTION FACTOR SAC51-RELATED
Glyma.07G211100	2.98444	2.8189	(1 of 6) PTHR23024:SF157 - CARBOXYLESTERASE 12-RELATED
Glyma.15G132800	3.01029	2.0096	(1 of 11) PTHR32448:SF34 - F22M8.11 PROTEIN-RELATED
Glyma.15G107100	3.05038	1.81187	(1 of 1) PTHR11206//PTHR11206:SF140 - MULTIDRUG RESISTANCE PROTEIN // MATE EFFLUX FAMILY PROTEIN
Glyma.20G234100	3.05203	8.7897	(1 of 4) PTHR24115:SF449 - MICROTUBULE BASED KINESIN MOTOR PROTEIN
Glyma.14G112600	3.05223	2.57041
Glyma.13G275400	3.06433	1.48743	(1 of 4) PTHR11206:SF78 - MATE EFFLUX FAMILY PROTEIN ALF5-RELATED
Glyma.13G182400	3.07892	3.79618	(1 of 9) PTHR12959 - GPI TRANSAMIDASE COMPONENT PIG-T-RELATED
Glyma.10G298500	3.08572	3.71444
Glyma.05G191000	3.09444	1.71068	(1 of 3) PTHR11601//PTHR11601:SF24 - CYSTEINE DESULFURYLASE // SUBFAMILY NOT NAMED
Glyma.12G173300	3.13067	5.52426	(1 of 8) PTHR23012//PTHR23012:SF25 - MEMBRANE ASSOCIATED RING FINGER // RING/U-BOX DOMAIN-CONTAINING PROTEIN
Glyma.03G129700	3.16157	4.90619	(1 of 2) K01760 - cystathionine beta-lyase (metC)
Glyma.03G181000	3.19094	3.84689
Glyma.16G095800	3.19913	1.70841	(1 of 5) PTHR10896//PTHR10896:SF17 - GALACTOSYLGALACTOSYLXYLOSYLPROTEIN 3-BETA-GLUCURONOSYLTRANSFERASE BETA-1,3-GLUCURONYLTRANSFERASE // BETA-1,4-XYLOSYLTRANSFERASE IRX14-RELATED
Glyma.04G049200	3.19999	3.22959	(1 of 2) PTHR11825//PTHR11825:SF54 - SUBGROUP IIII AMINOTRANSFERASE // BRANCHED-CHAIN-AMINO-ACID AMINOTRANSFERASE 1, MITOCHONDRIAL
Glyma.11G055300	3.20337	1.55846	(1 of 2) PTHR12565:SF127 - TRANSCRIPTION FACTOR HEC2
Glyma.08G091600	3.20483	2.53182	(1 of 2) PTHR11654//PTHR11654:SF153 - OLIGOPEPTIDE TRANSPORTER-RELATED // SUBFAMILY NOT NAMED
Glyma.18G067500	3.21444	3.31778
Glyma.11G204500	3.23668	2.26529	(1 of 32) PF00069//PF01657 - Protein kinase domain (Pkinase) // Salt stress response/antifungal (Stress-antifung)
Glyma.14G171800	3.23972	3.22115	(1 of 1) PF00085//PF00515//PF07719//PF13414 - Thioredoxin (Thioredoxin) // Tetratricopeptide repeat (TPR_1) // Tetratricopeptide repeat (TPR_2) // TPR repeat (TPR_11)
Glyma.17G065400	3.25595	1.88327	(1 of 1) K14504 - xyloglucan:xyloglucosyl transferase TCH4 (TCH4)
Glyma.12G212300	3.28772	3.0521	(1 of 2) PTHR32096//PTHR32096:SF19 - FAMILY NOT NAMED // WRKY TRANSCRIPTION FACTOR 69-RELATED
Glyma.18G022400	3.3724	4.75367	(1 of 5) PTHR22950//PTHR22950:SF323 - AMINO ACID TRANSPORTER // SUBFAMILY NOT NAMED
Glyma.15G024500	3.39438	8.18501	(1 of 3) PTHR10593:SF24 - INDETERMINATE(ID)-DOMAIN 7 PROTEIN
Glyma.20G179600	3.44877	2.18062	(1 of 2) PTHR32241:SF3 - PATATIN-LIKE PROTEIN 6-RELATED
Glyma.06G207900	3.46703	8.60272	(1 of 2) PTHR37736//PTHR37736:SF1 - FAMILY NOT NAMED // GENOMIC DNA, CHROMOSOME 3, P1 CLONE:MSD24
Glyma.06G038300	3.47275	8.06114
Glyma.05G218600	3.47832	2.41505	(1 of 3) PTHR11712//PTHR11712:SF283 - POLYKETIDE SYNTHASE-RELATED // SUBFAMILY NOT NAMED
Glyma.06G202300	3.4985	4.326	(1 of 5) K05280 - flavonoid 3'-monooxygenase (E1.14.13.21)
Glyma.12G103200	3.51231	1.17766
Glyma.18G022700	3.56842	3.28464	(1 of 10) PF07107 - Wound-induced protein WI12 (WI12)
Glyma.02G254600	3.59967	1.48468	(1 of 39) 2.3.1.133 - Shikimate O-hydroxycinnamoyltransferase
Glyma.08G098500	3.62615	2.85118	(1 of 2) KOG0254//KOG0569 - Predicted transporter (major facilitator superfamily) // Permease of the major facilitator superfamily
Glyma.13G190100	3.72496	4.34972	(1 of 6) PTHR12458 - ORF PROTEIN
Glyma.20G054000	3.74409	3.1486	(1 of 8) PTHR11771//PTHR11771:SF42 - LIPOXYGENASE // PROTEIN C13C4.7
Glyma.11G106300	3.75318	3.46931	(1 of 5) PTHR21576:SF17 - MAJOR FACILITATOR FAMILY PROTEIN
Glyma.01G124500	3.77698	3.78745	(1 of 9) K00522 - ferritin heavy chain (FTH1)
Glyma.02G209400	3.79394	1.13319	(1 of 2) PTHR11785//PTHR11785:SF378 - AMINO ACID TRANSPORTER // SUBFAMILY NOT NAMED
Glyma.12G017100	3.79439	8.128	(1 of 4) 4.2.1.78 - (S)-norcoclaurine synthase / (S)-norlaudanosoline synthase
Glyma.18G071900	3.8169	4.92327	(1 of 5) PTHR22950//PTHR22950:SF228 - AMINO ACID TRANSPORTER // AMINO ACID PERMEASE 7-RELATED
Glyma.13G217400	3.8928	1.28052	(1 of 2) K09832 - cytochrome P450, family 710, subfamily A (CYP710A)
Glyma.14G173200	3.91746	2.75565	(1 of 3) PTHR11961//PTHR11961:SF8 - CYTOCHROME C // SUBFAMILY NOT NAMED
Glyma.11G025600	4.02433	3.59146	(1 of 56) PF00314 - Thaumatin family (Thaumatin)
Glyma.09G063300	4.03449	12.3216	(1 of 8) PF05553//PF14364 - Cotton fibre expressed protein (DUF761) // Domain of unknown function (DUF4408) (DUF4408)
Glyma.18G031400	4.36125	2.60531	(1 of 81) PF00139 - Legume lectin domain (Lectin_legB)
Glyma.11G029400	4.37629	1.89178	(1 of 6) PTHR32166//PTHR32166:SF15 - FAMILY NOT NAMED // F16P17.2 PROTEIN
Glyma.06G206700	4.49267	3.73353	(1 of 1) PTHR11926//PTHR11926:SF253 - GLUCOSYL/GLUCURONOSYL TRANSFERASES // UDP-GLYCOSYLTRANSFERASE 89B1
Glyma.12G012600	4.50111	2.64625
Glyma.13G194800	4.59645	8.76294	(1 of 10) PTHR11017//PTHR11017:SF174 - LEUCINE-RICH REPEAT-CONTAINING PROTEIN // SUBFAMILY NOT NAMED
Glyma.19G066600	4.64308	3.4711	(1 of 1) PTHR22734//PTHR22734:SF2//PTHR32295//PTHR32295:SF13 - U3 SMALL NUCLEOLAR RIBONUCLEOPROTEIN PROTEIN IMP4 // U3 SMALL NUCLEOLAR RIBONUCLEOPROTEIN PROTEIN IMP4 // FAMILY NOT NAMED // CALMODULIN BINDING PROTEIN IQD22
Glyma.01G099800	4.80148	9.80385	(1 of 4) 1.2.1.41//2.7.2.11 - Glutamate-5-semialdehyde dehydrogenase / Glutamyl-gamma-semialdehyde dehydrogenase // Glutamate 5-kinase / Gamma-glutamyl kinase
Glyma.09G075100	5.03227	4.57812	(1 of 2) PTHR31846//PTHR31846:SF3 - FAMILY NOT NAMED // CRS2-ASSOCIATED FACTOR 2, MITOCHONDRIAL
Glyma.13G028200	5.26663	1.96482	(1 of 1) K02703 - photosystem II P680 reaction center D1 protein (psbA)
Glyma.13G186400	5.60797	4.88832	(1 of 9) KOG2615 - Permease of the major facilitator superfamily
Glyma.05G192600	5.74857	2.20859	(1 of 1) PTHR10625//PTHR10625:SF104 - HISTONE DEACETYLASE // HISTONE DEACETYLASE 6
Glyma.06G043900	6.46626	10.7426	(1 of 16) K06627 - cyclin A (CCNA)
Glyma.20G140100	6.89511	7.17809	(1 of 51) PF01657//PF07714 - Salt stress response/antifungal (Stress-antifung) // Protein tyrosine kinase (Pkinase_Tyr)
Glyma.09G213100	8.40587	2.76032	(1 of 2) PTHR10108:SF844 - METHYLTRANSFERASE PMT21-RELATED
Glyma.16G028300	8.50915	8.29792
Glyma.02G293700	8.85071	8.63935
Glyma.02G064300	8.95854	8.74715	(1 of 13) K01166 - ribonuclease T2 [EC:3.1.27.1] (E3.1.27.1)
Glyma.20G138000	9.17158	8.96012	(1 of 3) PTHR32099//PTHR32099:SF4 - CYSTEINE-RICH REPEAT SECRETORY PROTEIN // CYSTEINE-RICH REPEAT SECRETORY PROTEIN 1-RELATED
Glyma.02G073600	9.45718	9.24564	(1 of 8) PTHR19139//PTHR19139:SF167 - AQUAPORIN TRANSPORTER // AQUAPORIN PIP2-1-RELATED
Glyma.13G194900	9.52017	9.30862	(1 of 10) PTHR11017//PTHR11017:SF174 - LEUCINE-RICH REPEAT-CONTAINING PROTEIN // SUBFAMILY NOT NAMED
Glyma.01G016700	9.85112	5.05709	(1 of 6) 2.7.1.158 - Inositol-pentakisphosphate 2-kinase / IP5 2-kinase
Glyma.18G186800	9.88976	9.67814	(1 of 16) K08081 - Tropinone reductase 1 (TR1)
Glyma.06G267400	9.93424	9.72262	(1 of 50) PTHR11017//PTHR11017:SF171 - LEUCINE-RICH REPEAT-CONTAINING PROTEIN // SUBFAMILY NOT NAMED
Glyma.09G075800	10.1843	9.97259
Glyma.07G243500	10.2648	4.23518	(1 of 37) PF00407 - Pathogenesis-related protein Bet v I family (Bet_v_1)
Glyma.06G213600	10.7794	10.5677	(1 of 7) 3.2.1.68 - Isoamylase / Debranching enzyme
Glyma.18G166600	10.7952	10.5835	(1 of 2) K05291 - phosphatidylinositol glycan, class S (PIGS)
Glyma.09G184300	13.0691	1.25548	(1 of 1) PF00170//PF00464//PF07716 - bZIP transcription factor (bZIP_1) // Serine hydroxymethyltransferase (SHMT) // Basic region leucine zipper (bZIP_2)
