# Supplementary material for: Transcriptional Profile of Soybean Seeds with Contrasting Seed Coat Color
Source: Plants (Basel). 2023 Apr 4;12(7):1555. doi: 10.3390/plants12071555 (PMC10097363; doi:10.3390/plants12071555)
Supplement: Supplementary file 1 [file plants-12-01555-s001.zip › sup_file3.xlsx]

## Sheet: 318
318 genes differentially expressed in the black cultivar with their respective absolute expressions (TPM). Legend: In shades of green, up-regulated genes in the black cultivar (163). In shades of pink, down-regulated genes in the black cultivar (155). Dark green represents the genes to be validated by RT-qPCR. In gray, genes with non-significant or absent absolute expressions (TPM <3).
GENE ID	BRS 413 RR x BRS MG715	DM 6563 x BRS MG715	CF BRS 413 RR x BRS MG715	CF DM 6563 x BRS MG715	Mean DM 6563 IPRO CF	Mean DM6563 IPRO FHS	Mean BRS 413 RR SCC	Mean BRS413 RR FHS	Mean BRSMG 715 A SCC	Mean BRSMG 715 A FHS	Phytomine annotation	KEGG
Glyma.02G254600	1.84773	1.06191	3.59967	1.48468	145	289.5	50.5	68.5	852.5	293.5	shikimate o-hydroxycinnamoyltransferase	flavonoid biosynthesis
Glyma.03G129700	3.80166	3.5843	3.16157	4.90619	6	31	29.5	11	363.5	177	cystathionine beta-lyase (metc)	aa biosynthesis
Glyma.08G108800	1.61058	1.67027	1.63017	1.68558	1570	3159.5	2261	1317	9604.5	4814	adenosylhomocysteinase / sahase	aa biosynthesis
Glyma.08G204300	2.98087	2.04925	1.92044	1.50999	30.5	41	27.5	7.5	143.5	73.5	malonyl-coa/methylmalonyl-coa synthetase (acsf3)	fatty acid biosynthesis
Glyma.11G228900	1.85088	1.87517	1.39652	1.14166	74.5	116	92.5	46	343	200.5	cytochrome p450, family 90, subfamily a, polypeptide 1 (cyp90a1, cpd)	brassinosteroid biosynthesis
Glyma.13G217400	3.77245	1.88204	3.8928	1.28052	485.5	721	129	75.5	2527	1255	cytochrome p450, family 710, subfamily a (cyp710a)	steroid biosynthesis
Glyma.16G032200	1.27632	2.80572	1.53695	3.20386	376.5	799.5	1647.5	937.5	6458	2713.5	1-aminocyclopropane-1-carboxylate synthase-like protein 1	ethylene biosynthesis
Glyma.01G099800	9.08201	5.976	4.80148	9.80385	0	2.5	3.5	0	153	75	glutamate-5-semialdehyde dehydrogenase	aa biosynthesis
Glyma.02G073600	4.69919	3.71982	9.45718	9.24564	0	10	0	1.5	101	47	aquaporin pip2-1-related	water maintaince
Glyma.20G109900	4.2174	2.40232	2.23795	8.84755	0	16	11.5	2	77.5	45.5	diphosphomevalonate decarboxylase / mevalonate pyrophosphate decarboxylase	terpenoid biosynthesis
Glyma.05G218600	4.49998	2.21785	3.47832	2.41505	8	19	6.5	1.5	102.5	43.5	polyketide synthase-related	fatty acid biosynthesis
Glyma.06G213600	9.6739	10.4239	10.7794	10.5677	0	0	0	0	266	112.5	isoamylase / debranching enzyme	sugar metabolism
Glyma.18G186800	9.10663	4.72559	9.88976	9.67814	0	5	0	0	142.5	74	tropinone reductase 1 (tr1)	abiotic stress related
Glyma.09G075100	5.97733	10.8632	5.03227	4.57812	2.5	0	8	2	312.5	149.5	crs2-associated factor 2, mitochondrial	light and dark regulation
Glyma.06G202300	9.11877	5.54919	3.4985	4.326	2	3.5	7.5	0	116	75.5	flavonoid 3'-monooxygenase (e1.14.13.21)	flavonoid biosynthesis
Glyma.06G207900	4.56311	4.62212	3.46703	8.60272	0	3	4	1	64.5	32.5	genomic dna, chromosome 3, p1 clone:msd24	water soluble protein content associated
Glyma.10G298500	8.97138	3.5734	3.08572	3.71444	5.5	11	12	0	137	68		uncharacterized protein
Glyma.13G186400	9.97074	4.36378	5.60797	4.88832	5.5	20	3	0	271	135.5	permease of the major facilitator superfamily	transporter
Glyma.14G112600	9.12741	3.14357	3.05223	2.57041	17	18	15	0	174.5	76		uncharacterized protein
Glyma.14G171800	7.45969	3.52971	3.23972	3.22115	4	5	5	0	65.5	24.5	thioredoxin (thioredoxin)	protein folding
Glyma.20G140100	8.05007	6.58941	6.89511	7.17809	3	7	5.5	1	921.5	353	salt stress response/antifungal (stress-antifung) // protein tyrosine kinase (pkinase_tyr)	defense response
Glyma.06G043900	5.31748	10.7679	6.46626	10.7426	0	0	2	3	296	141	cyclin a (ccna)	seed development
Glyma.06G283500	3.44551	9.04215	2.43026	4.35694	1.5	0	8.5	3	61	43	methyltransferase	epigenitic regulation
Glyma.09G099400	1.44297	6.60178	1.36212	10.5214	0	2	70.5	30.5	249	99.5	bed finger-related	defense response
Glyma.09G063300	6.11339	6.68611	4.03449	12.3216	0	9.5	36.5	5.5	855	468.5	cotton fibre expressed protein (duf761) // domain of unknown function (duf4408) (duf4408)	transcription initiation
Glyma.01G006600	1.32434	1.32934	1.56054	1.58997	42.5	86	56	34.5	229	106	phosphoinositide-3-kinase, regulatory subunit 4 (pik3r4, vps15)	cell cycle
Glyma.01G052700	1.47721	2.069	1.4655	1.68778	86	153	149	97.5	550.5	317.5	protein of unknown function (duf3110) (duf3110)	uncharacterized protein
Glyma.01G128200	1.71466	1.71864	2.0684	2.3431	187	465.5	304.5	175.5	1770.5	706	f-box and leucine-rich repeat protein 2/20 (fbxl2_20)	abiotic stress related
Glyma.01G162200	1.2154	1.27271	1.6636	1.03936	304	571.5	297	227.5	1346.5	637	dna-directed rna polymerase ii subunit rpb1 (rpb1, polr2a)	RNA synthesis
Glyma.02G033700	2.13297	2.45818	1.47697	1.80214	15.5	15.5	24.5	9	106	46	ankyrin repeat and protein kinase domain-containing protein	defense response
Glyma.02G066200	1.10499	1.31997	1.01797	1.13468	55.5	117	93.5	53.5	254	136.5	ap2 domain (ap2)	carbon partitioning
Glyma.02G181600	1.11734	2.1824	2.57862	2.5688	17.5	27.5	28	25	233.5	64.5	dehydration-responsive element-binding protein 2f	drought tolerance
Glyma.02G290800	1.98716	1.318	1.55655	1.37311	119.5	259.5	149.5	63.5	597	297.5	peptide-methionine (s)-s-oxide reductase / peptide methionine sulfoxide reductase	repair of cell function
Glyma.03G015500	1.5301	1.48583	1.36817	1.70874	220	517.5	406	203	1391	699	acyl-coenzyme a thioesterase 13 [ec:3.1.2.-] (acot13)	fatty acid elongation
Glyma.03G029900	1.81272	2.45105	1.02865	2.4239	30.5	66	126.5	42.5	356.5	180	cytochrome p450 71b21-related	chlorophyll degradation
Glyma.03G067100	1.04588	2.8595	2.40857	4.06681	11	43.5	50	62.5	342	153.5	domain of unknown function (duf588) (duf588)	uncharacterized protein
Glyma.03G113200	2.98698	2.64878	2.82048	1.85568	17.5	62.5	14	20.5	135	192	(+)-borneol dehydrogenase	monoterpenoid biosynthesis
Glyma.03G181000	3.49907	3.62159	3.19094	3.84689	54	123.5	119.5	53	1449.5	694.5		uncharacterized protein
Glyma.03G238800	3.93816	1.82463	2.18436	3.93789	2.5	32.5	12.5	3	80	59	glucose and ribitol dehydrogenase homolog 1-related	betaine biosynthesis
Glyma.03G238900	3.79285	1.92193	2.11819	1.96701	27.5	79	39	8.5	232	143	glucose and ribitol dehydrogenase homolog 1-related	betaine biosynthesis
Glyma.04G000200	1.40582	1.28417	1.76068	1.25494	167.5	330	174	115	806	365	histone deacetylase	epigenitic regulation
Glyma.04G049200	4.39247	3.92447	3.19999	3.22959	16.5	22.5	23	7	267.5	171	subgroup iiii aminotransferase	aa biosynthesis
Glyma.04G253000	1.58346	1.89149	1.85869	2.37613	82.5	200.5	163	99	857	358	oxysterol-binding protein	lipid metabolism
Glyma.05G140600	1.01217	1.08992	1.26258	1.02433	890.5	1879	1160.5	795	3803.5	1907	gb|aac00605.1	uncharacterized protein
Glyma.05G191000	2.91876	1.62779	3.09444	1.71068	78.5	156	46.5	26	547.5	235	cysteine desulfurylase	aa biosynthesis
Glyma.06G035200	1.89062	1.55289	2.10569	2.14283	36	82.5	57.5	26	340	116	cytochrome p450 cyp2 subfamily	flavonoid biosynthesis
Glyma.06G128700	2.38339	1.70695	2.53509	3.38384	11.5	56	29	12	231.5	76	calcineurin b-like protein 4	defense response
Glyma.06G164900	1.69491	1.26135	1.62595	1.29794	27	66.5	30.5	20	131	77.5	auxin response factor 2	development regulation
Glyma.06G190200	1.5472	1.43	1.48189	1.64452	144.5	376.5	238	135.5	942.5	476	homeobox transcription factor	abiotic stress related
Glyma.06G202000	1.71738	1.273	1.4851	1.42158	47	109	54.5	30.5	225.5	124.5	dentin sialophosphoprotein-like protein	defense response
Glyma.06G203700	1.23744	1.48336	1.328	1.22125	22	44.5	29.5	19.5	107.5	55	emb|cab62613.1	uncharacterized protein
Glyma.06G206700	5.23169	4.62081	4.49267	3.73353	28.5	38.5	28	10	897	450	glucosyl/glucuronosyl transferases // udp-glycosyltransferase 89b1	disease resistance
Glyma.06G283400	2.2767	3.09661	2.16151	2.78372	51.5	85	105.5	57.5	645	340	demethylmenaquinone methyltransferase / demethylmenaquinone c-methylase	terpenoid biosynthesis
Glyma.06G320800	1.46706	2.07436	2.42277	1.33044	49	55.5	37.5	35.5	279.5	117	glucosyl/glucuronosyl transferases	defense response
Glyma.06G323200	1.91404	1.50395	1.61325	1.25997	237	410.5	267	116.5	1131.5	527		protein ubiquitylation
Glyma.07G106500	2.74995	2.3516	2.34311	1.31953	95	78	63.5	22.5	439.5	180.5	beta-galactosidase 15-related	sugar metabolism
Glyma.07G195700	1.28656	1.54042	1.15296	1.42706	396.5	825.5	695.5	379	2183	1117	dna mismatch repair protein muts2 (muts2)	DNA repair
Glyma.07G251300	2.5006	3.67249	2.62066	3.02286	187	202	287	189	2400.5	1272	nitrate, fromate, iron dehydrogenase	nodulation required enzyme
Glyma.07G265600	1.08478	1.15611	1.35767	1.25599	233	464	306.5	194	1093	499	ubiquitin protein ligase rsp5/nedd4	protein ubiquitylation
Glyma.08G091600	4.50624	2.21443	3.20483	2.53182	63.5	167	49.5	13	620.5	364	oligopeptide transporter-related	seed protein content associated
Glyma.08G098500	2.10794	2.61558	3.62615	2.85118	33.5	46.5	27.5	26	473	135	permease of the major facilitator superfamily	transporter
Glyma.08G125000	2.83448	2.03933	2.13878	2.14674	179	369.5	244.5	84.5	1496	730.5	cytochrome p450 cyp4/cyp19/cyp26 subfamilies	linoleic acid associated
Glyma.08G125100	2.15315	2.16044	2.05871	2.11414	1068	2326	1616	883	9360	4842	cytochrome p450 cyp4/cyp19/cyp26 subfamilies	linoleic acid associated
Glyma.08G295700	1.3947	1.01111	1.30622	1.00949	77	122.5	85.5	36.5	291.5	116.5	amp deaminase (ampd)	purine metabolism
Glyma.08G351400	1.12258	1.12497	1.08539	1.55655	56.5	123.5	110	52	324.5	136.5	emb|cab62440.1-related	abiotic stress related
Glyma.08G355000	2.11162	1.83279	1.13037	2.4305	47.5	175	182	55	552	288.5	protein kinase domain (pkinase)	defense response
Glyma.09G005700	1.07816	1.25081	2.04646	1.08501	137	237	116	103	670	268.5	wrky dna -binding domain (wrky)	regulation of transcription
Glyma.09G158600	1.495	2.60277	1.02754	2.48121	199.5	374.5	855.5	315.5	2358	1054.5	bowman-birk serine protease inhibitor family (bowman-birk_leg)	antinutricional compound
Glyma.10G019000	1.35117	1.57124	1.26889	1.41669	3560	5883	5246.5	2857	18038.5	9064.5	abc transporter c family member 14-related	ABC transporters
Glyma.10G051500	1.39912	1.44916	1.2102	1.45749	57	138.5	99.5	61	338.5	189	zinc finger protein jackdaw	regulation of transcription
Glyma.10G058200	1.20996	2.64836	1.74463	2.75449	75	124	222.5	136.5	1038.5	378.5	phenylalanine ammonia-lyase	phenylpropanoid biosynthesis
Glyma.10G088000	1.28542	1.1595	1.32635	1.16317	138	265.5	147	92.5	522.5	277	n-acetylated-alpha-linked acidic dipeptidase [ec:3.4.17.21] (naalad)	storage protein precursor
Glyma.10G211300	1.10294	1.17739	1.56605	1.50436	688.5	1690	1047.5	729.5	4299	1844	patatin-like protein 6-related	lipid metabolism
Glyma.10G236000	2.15768	1.91665	2.1062	1.81045	106	196.5	143	69	854.5	354.5	arm repeat superfamily protein-related	nodulation required enzyme
Glyma.10G250400	1.02094	1.09987	1.65488	1.60217	67.5	183.5	96	73.5	419.5	183	ran gtpase-activating protein 1 (rangap1)	transporter
Glyma.10G265400	1.15286	1.76302	2.43279	1.41145	73	94	51.5	57.5	388.5	152.5	ribose-5-phosphate isomerase 1-related	sugar metabolism
Glyma.10G280400	2.69125	3.02268	2.82606	2.86885	114.5	245.5	195	126.5	1909	961.5	soyasapogenol b glucuronide galactosyltransferase	soyasaponin biosynthesis
Glyma.11G020800	2.65146	1.75952	2.24176	1.62289	37	93	34.5	19.5	224.5	147	protein lurp-one-related 17	abiotic stress related
Glyma.11G029400	2.2433	1.14756	4.37629	1.89178	23	70.5	6.5	13.5	188	77		regulation of transcription
Glyma.11G055300	2.01953	1.00336	3.20337	1.55846	138	283.5	61.5	56	788	272.5	transcription factor hec2	auxin transport
Glyma.11G096400	1.24248	1.84209	2.06777	1.73807	52.5	92.5	62	57.5	344	165	structural maintenance of chromosome protein 2	chromosome maintainance
Glyma.11G204500	2.20137	2.14237	3.23668	2.26529	18.5	15	11.5	6	161	33.5	protein kinase domain (pkinase)	defense response
Glyma.11G208600	1.92488	1.81782	1.78413	1.76358	18.5	42.5	24.5	14	117.5	65.5	nitrate, fromate, iron dehydrogenase	nodulation required enzyme
Glyma.11G234600	1.37586	2.57043	1.30592	3.0247	27.5	61	125.5	57.5	424	184.5	amino acid transporter	aa transporter
Glyma.12G001500	1.14936	1.62214	1.52329	1.64461	427.5	806.5	694	443.5	2760.5	1202.5	c2 calcium/lipid-binding plant phosphoribosyltransferase family protein	calcium binding protein
Glyma.12G012600	4.15068	1.66365	4.50111	2.64625	9.5	46	4	3	125.5	64		uncharacterized protein
Glyma.12G016600	2.75613	1.00181	1.34472	1.60025	20	78	35.5	9	121.5	73.5	impaired sucrose induction 1	sugar metabolism
Glyma.12G084500	2.42458	1.59805	1.24038	1.5327	160.5	477	270.5	102	868	666.5	amino acid transporter	aa transporter
Glyma.12G173300	2.07026	7.92443	3.13067	5.52426	13	5	105.5	119.5	1280	603	membrane associated ring finger // ring/u-box domain-containing protein	protein ubiquitylation
Glyma.12G217400	2.35331	2.06793	1.24742	1.7378	5386	10295	11057.5	3531.5	34701.5	21704.5	dehydration-responsive protein rd22	drought tolerance
Glyma.12G221800	1.7154	1.87135	1.92732	1.82118	134.5	245.5	176.5	105	952	430.5	cop1-interacting protein-related // cop1-interacting protein 7 (cip7)	light and dark regulation
Glyma.12G228800	1.77503	2.07317	1.12845	1.69808	39	63	83.5	30	254.5	125.5	thioredoxin (thioredoxin)	protein folding
Glyma.13G032400	1.82789	2.2349	1.3956	1.82079	23.5	45.5	37	21	143	90.5	nadh kinase pos5, mitochondrial	nicotinate and nicotinamide metabolism
Glyma.13G054800	2.25176	2.69008	2.15813	2.59187	46	87	89.5	44	523	245		uncharacterized protein
Glyma.13G127500	1.80128	1.23289	1.28875	1.82936	143.5	445.5	287.5	116.5	1011.5	489.5	abc transporter c family member 5	ABC transporters
Glyma.13G168700	1.39509	1.23455	1.05306	1.93967	103	394.5	277	143	794	450.5	formate dehydrogenase	metabolic protein
Glyma.13G180800	1.71282	1.22374	1.43297	1.25778	124	247.5	155.5	68.5	573.5	271	transcription initiation factor tfiih subunit 4 (tfiih4, gtf2h4, tfb2)	transcription initiation
Glyma.13G182400	4.22052	4.26981	3.07892	3.79618	5	6.5	11.5	2.5	134	57	gpi transamidase component pig-t-related	protein post transcriptional modification
Glyma.13G190100	3.22751	3.89601	3.72496	4.34972	6	12.5	12	9	220.5	101.5	orf protein	uncharacterized protein
Glyma.13G190200	1.79254	1.52655	1.86461	1.6798	60	98	74	33.5	382	138.5	mitochondrial inner membrane protease subunit 1 (imp1)	protein export
Glyma.13G190900	1.45433	1.6587	1.78756	1.5425	75	128.5	93.5	61	453.5	201.5	mitochondrial inner membrane protease subunit 1 (imp1)	protein export
Glyma.13G218500	1.68617	1.50319	1.12651	1.30001	197.5	385	331.5	122.5	1017.5	491.5	cullin // cullin-4, isoform a	abiotic stress related
Glyma.13G261200	1.03971	1.14765	1.12199	1.08011	2832	5448	4004	2379.5	12075	5854.5	calcium-dependent lipid-binding domain-containing protein	defense response
Glyma.13G291900	1.29303	2.3239	1.66253	1.64965	188.5	210.5	260	160.5	1123.5	467		nodulation required enzyme
Glyma.13G348200	1.53212	1.50296	1.50836	1.87935	18.5	47.5	33.5	16	138.5	58	phospholipid-transporting atpase tat-1	defense response
Glyma.13G362800	1.5554	2.09347	2.41355	2.03156	161	248.5	179.5	149.5	1316.5	522.5	protein of unknown function (duf642) (duf642)	uncharacterized protein
Glyma.14G004200	1.29287	1.84718	2.6366	1.95618	17.5	32.5	17.5	18	146	54	fasciclin-like arabinogalactan protein 1	lignin biosynthesis
Glyma.14G043400	2.41036	2.34604	2.7065	2.46499	38.5	74.5	48.5	29	425.5	183.5	t-complex protein 1 subunit eta (cct7)	protein folding
Glyma.14G078600	2.37851	1.7454	2.89645	2.40509	111	292	110	74.5	1137.5	460	hydroperoxide dehydratase / hydroperoxide isomerase	alpha-Linolenic acid metabolism
Glyma.14G088600	1.47938	1.68467	1.51685	1.48214	58	103	82	46	332.5	155	activating signal cointegrator complex subunit 2 (ascc2)	DNA repair
Glyma.14G104500	1.11507	1.12109	1.76346	1.66261	70.5	181	92.5	74	421	187.5	steroidogenic acute regulatory protein star	lipid transport
Glyma.14G117600	1.62577	2.57753	1.11308	2.5414	32.5	65.5	122.5	57	378.5	209	bowman-birk serine protease inhibitor family (bowman-birk_leg)	antinutricional compound
Glyma.14G117700	1.28849	3.98598	1.56446	2.5868	87	84.5	249.5	215.5	968.5	621	bowman-birk serine protease inhibitor family (bowman-birk_leg)	antinutricional compound
Glyma.14G173200	3.18966	2.76668	3.91746	2.75565	25.5	47.5	15.5	14.5	313	159	cytochrome c	eletron transporter
Glyma.14G176900	1.015	1.26274	1.70858	1.23393	231	410	234	186	1047.5	452	14-3-3 protein	modulation of protein folding
Glyma.15G107100	4.2395	1.88975	3.05038	1.81187	36	74.5	22.5	5.5	246.5	129.5	multidrug resistance protein // mate efflux family protein	defense response
Glyma.15G107300	1.16366	1.53034	1.09923	1.35895	126.5	205	208	109.5	607	288		protein binding
Glyma.15G127700	1.49478	1.45206	1.30443	1.35805	498.5	945	751	362	2557.5	1246.5	protein root hair defective 3 homolog 2	nodulation required protein
Glyma.15G132800	1.92275	1.47813	3.01029	2.0096	44.5	103.5	32.5	32.5	370.5	146		alkaloid biosynthesis
Glyma.15G190800	2.27218	2.96561	2.83036	2.58295	42	65	48	40	482	232.5	serine proteinase-related	peptide degradation
Glyma.15G250400	1.13815	1.45182	1.39968	1.29147	140	224	183	108.5	676	283	gamma tubulin complex protein	microtubule cytoskeleton
Glyma.16G032700	1.25575	1.12246	1.95873	1.80872	97.5	202	106.5	76	568	219.5	protein kinase family protein	defense response
Glyma.16G095800	2.97684	1.89719	3.19913	1.70841	27	63.5	14	11.5	174.5	108	beta-1,4-xylosyltransferase irx14-related	xylan biosynthesis
Glyma.16G144000	2.30609	1.88816	2.32633	2.57888	7	22.5	11.5	6.5	82.5	40	wall-associated receptor kinase-like 14-related	defense response
Glyma.16G197500	1.4844	1.43076	1.33525	1.03712	118.5	215	143.5	82	525	273.5	oxidoreductase, 2og-fe ii oxygenase family protein	alkaloid biosynthesis
Glyma.16G200900	1.06224	1.87438	1.65714	1.85278	272.5	511.5	497.5	361.5	2108.5	888	carboxylesterase 9-related	xenobiotic metabolism
Glyma.17G009200	1.15758	1.48859	2.0752	2.22115	39.5	111	68	58	401	151.5		uncharacterized protein
Glyma.17G041400	3.3108	2.2147	1.37998	1.88157	42	128	85.5	23.5	311	278.5	abc transporter b family member 11-related	ABC transporters
Glyma.17G044300	1.80648	4.11807	2.83785	3.73211	7	8	18	15	178	62.5	saccharopine dehydrogenase (nadp(+), l-lysine-forming) / lysine-ketoglutarate reductase	aa degradation
Glyma.17G090900	1.57829	1.967	1.29038	1.9259	44	80.5	106	40.5	355.5	147	beta catenin-related armadillo repeat-containing // u-box domain-containing protein 18-related	protein ubiquitylation
Glyma.17G120500	1.1184	1.33118	2.32394	1.69392	30.5	65.5	29	28.5	203	74.5	dnaj homolog subfamily c member 13 (dnajc13)	abiotic stress related
Glyma.17G173100	1.2301	1.09073	2.13121	1.11509	80.5	123	63	46	374	127.5	transcription factor hec1	auxin transport
Glyma.17G235300	1.83861	2.76657	2.31788	2.63007	10.5	14.5	17	10	116.5	43.5	strigolactone esterase d14 homolog-related	strigolactone biosynthesis
Glyma.17G238200	1.42608	2.14635	1.11268	1.92472	195.5	381.5	499.5	262.5	1450	827	asparaginase / l-asparagine amidohydrolase	aa biosynthesis
Glyma.18G022400	2.9292	3.95468	3.3724	4.75367	67	149	218	119.5	3035.5	1123	amino acid transporter	aa transporter
Glyma.18G022500	2.92749	2.86773	2.37126	3.27517	64.5	197.5	155.5	72.5	1094	658.5	alpha-soluble nsf attachment protein (napa, snapa, sec17)	defense response
Glyma.18G022700	2.63803	2.45224	3.56842	3.28464	56.5	129	65	45.5	1077	338.5	wound-induced protein wi12 (wi12)	defense response
Glyma.18G067500	3.57189	3.30638	3.21444	3.31778	361.5	800.5	600.5	275.5	7650	3923		uncharacterized protein
Glyma.18G071900	4.59149	4.01272	3.8169	4.92327	7.5	30	24	8.5	458	246	amino acid transporter	aa transporter
Glyma.18G149600	1.37273	1.41214	1.31219	1.79319	59	152.5	122	57	416	175.5	glycosyltransferase 14 family member	disease resistance
Glyma.18G152800	2.16412	2.43805	1.58026	2.06318	9.5	15	23.5	8	87	43	stomagen (stomagen)	stomatal regulator
Glyma.18G179200	1.63208	1.44463	1.38281	1.63613	162	313.5	281.5	113.5	988.5	416		uncharacterized protein
Glyma.18G210500	1.8102	1.91369	2.29009	1.79771	197.5	380.5	196.5	158.5	1294	657	alanine-glyoxylate transaminase	aa biosynthesis
Glyma.19G029500	1.0741	1.33265	1.30587	1.62007	61.5	170.5	121	83.5	408.5	212.5	udp-glycosyltransferase 83a1	citokinin biosynthesis
Glyma.19G159100	2.48443	2.28731	2.32825	2.22693	44	84	63.5	27.5	437	187	serine/threonine-protein kinase nek4	abiotic stress related
Glyma.20G054000	2.21955	3.00952	3.74409	3.1486	17.5	33	15.5	21	288	117	lipoxygenase // protein c13c4.7	linoleic acid associated
Glyma.20G105500	3.43711	1.8166	2.52794	1.1918	26	47	15.5	6	120.5	79	fad-dependent urate hydroxylase / urate hydroxylase	purine metabolism
Glyma.20G113100	1.22085	2.20527	2.52454	2.65747	98.5	181	164	136.5	1309.5	389	monocarboxylate transporter	sugar transporter
Glyma.20G130000	1.81435	2.44664	2.26705	1.84012	835.5	1254.5	1017	763.5	6403.5	3180.5	peptidase of plants and bacteria (bsp)	uncharacterized protein
Glyma.20G132100	1.68037	1.42411	1.96293	1.83251	28	51	30.5	19.5	168.5	73.5	protein far-red impaired response 1	defense response
Glyma.20G164700	3.24726	3.35102	2.25417	2.40242	20.5	33	33.5	13.5	221.5	159.5	chitinase (e3.2.1.14)	sugar metabolism
Glyma.20G220500	1.68868	1.66386	2.50727	3.35656	6.5	27	16.5	10	129	39		uncharacterized protein
Glyma.20G227200	1.35818	1.8765	1.1835	1.57125	141.5	253	254	135	814	411	transcriptional regulator atrx [ec:3.6.4.12] (atrx)	transcription initiation
Glyma.01G016700	9.40593	10.1558	9.85112	5.05709	2	0	0	0	131.5	92.5	inositol-pentakisphosphate 2-kinase / ip5 2-kinase	phytic acid biosynthetic pathway
Glyma.02G064300	7.39873	8.14596	8.95854	8.74715	0	0	0	0	69.5	23	ribonuclease t2 [ec:3.1.27.1] (e3.1.27.1)	nodule development
Glyma.02G293700	8.09665	8.84521	8.85071	8.63935	0	0	0	0	67.5	36		uncharacterized protein
Glyma.06G267400	8.86846	9.61791	9.93424	9.72262	0	0	0	0	146	64.5	leucine-rich repeat-containing protein	disease resistance
Glyma.09G075800	8.99719	9.74675	10.1843	9.97259	0	0	0	0	168.5	70		uncharacterized protein
Glyma.13G194800	7.07344	7.81981	4.59645	8.76294	0	0	2	0	70.5	19	leucine-rich repeat-containing protein	disease resistance
Glyma.13G194900	8.59101	9.3402	9.52017	9.30862	0	0	0	0	108.5	52	leucine-rich repeat-containing protein	disease resistance
Glyma.16G028300	7.61761	8.36533	8.50915	8.29792	0	0	0	0	51	26		uncharacterized protein
Glyma.18G166600	9.67456	10.4245	10.7952	10.5835	0	0	0	0	272	110	phosphatidylinositol glycan, class s (pigs)	protein glycosilation
Glyma.20G138000	7.5906	4.7961	9.17158	8.96012	0	2	0	0	80	27	cysteine-rich repeat secretory protein // cysteine-rich repeat secretory protein 1-related	disease resistance
Glyma.01G122300	-9.68177	-10.9451	-6.71651	-7.92235	157.5	352.5	90.5	91	1	0	cytochrome p450 superfamily protein	terpenoid biosynthesis
Glyma.01G204200	-6.91229	-6.4476	-7.97245	-8.05539	21.5	16	25.5	14	0	0	serine/threonine kinase	MAPK signaling pathway
Glyma.02G069500	-8.69427	-8.76928	-9.19099	-8.94701	37.5	68.5	61.5	46.5	0	0	protein flowering locus t (ft)	circadian rhythm - plant
Glyma.07G167700	-10.3717	-9.77714	-11.2905	-9.92172	92.5	149.5	255.5	149	0	0	methylecgonone reductase	defense response
Glyma.08G273000	-8.04086	-9.75263	-8.61014	-9.36227	65	148.5	42.5	29	0	0		uncharacterized protein
Glyma.09G067100	-7.25909	-7.77834	-7.6889	-7.76735	26.5	34.5	21.5	17	0	0		uncharacterized protein
Glyma.10G285300	-12.0922	-12.6458	-10.083	-9.64969	452	1087.5	913.5	499	1	0	e3 ubiquitin-protein ligase cip8	defense response
Glyma.13G147400	-6.66267	-8.30778	-7.96873	-7.47847	20.5	48	25	11	0	0		uncharacterized protein
Glyma.14G136300	-8.39134	-8.03079	-9.2622	-7.79729	17	49	66	37.5	0	0	phytochromobilin:ferredoxin oxidoreductase / phytochromobilin synthase	seed protein content associated
Glyma.15G181200	-9.4235	-10.5506	-9.73674	-10.5587	139.5	263.5	94.5	78	0	0	helicase conserved c-terminal domain (helicase_c) // domain of unknown function (duf4217) (duf4217)	RNA synthesis
Glyma.15G241400	-8.59682	-8.85951	-9.83023	-8.25941	24.5	79	95	44	0	0	exocyst complex protein exo70	defense response
Glyma.15G250600	-8.34237	-8.65794	-9.62825	-8.72551	43	72.5	76	35.5	0	0	thylakoid formation protein (thylakoidformat)	photosynthesis related
Glyma.16G118000	-8.25343	-8.7352	-9.79577	-7.51957	19.5	71	93	33	0	0	pectin lyase-like superfamily protein // family not named	sugar metabolism
Glyma.17G002900	-8.67668	-9.6122	-9.66871	-9.19491	50	132	85.5	46	0	0		uncharacterized protein
Glyma.17G046100	-7.85413	-7.72547	-8.08252	-7.74944	14.5	40.5	28	26	0	0	rrna small subunit pseudouridine methyltransferase nep1	ribosome
Glyma.19G069300	-6.78367	-7.14788	-9.29308	-7.79572	16.5	21.5	65.5	12.5	0	0	glycerophosphodiester phosphodiesterase / glycerophosphoryl diester phosphodiesterase	seed protein content associated
Glyma.20G076400	-8.2583	-9.33484	-9.715	-9.65048	74.5	123	81.5	33.5	0	0		uncharacterized protein
Glyma.20G094300	-7.33426	-9.15178	-8.57398	-8.99294	38	95	40.5	18.5	0	0		uncharacterized protein
Glyma.20G137300	-11.4323	-11.6292	-10.8576	-11.8327	258.5	561.5	148	311	0	0	cysteine-rich receptor-like protein kinase 28-related	defense response
Glyma.01G017800	-1.86105	-1.32406	-1.74032	-1.17856	49	112.5	116.5	63	48.5	20.5		uncharacterized protein
Glyma.01G023200	-1.79365	-1.40582	-3.14718	-2.80008	285	445.5	537	219	81	77	ynai-related mechanosensitive ion channel	transporter
Glyma.01G121000	-2.61744	-2.28747	-2.7465	-3.14774	125.5	175	174.5	92	36	17.5	zinc finger protein with krab and scan domains	regulation of transcription
Glyma.01G162700	-2.85797	-2.74096	-3.31462	-2.71519	58.5	128.5	95	62.5	13	10	2-oxoglutarate (2og) and fe(ii)-dependent oxygenase superfamily protein	aa biosynthesis
Glyma.01G165500	-7.41958	-8.48906	-3.59154	-3.24829	18	51.5	34.5	20	4	0		uncharacterized protein
Glyma.01G173000	-1.60626	-2.63825	-1.36376	-2.42274	349.5	659	274	139.5	142	54		uncharacterized protein
Glyma.02G001800	-1.34864	-1.57858	-1.17516	-0.996614	380.5	939.5	701	314	420	145		uncharacterized protein
Glyma.02G009800	-6.60778	-6.80423	-7.46666	-7.39231	12	16.5	17.5	11.5	0	0	transcription factor myb108	transcription initiation
Glyma.02G047900	-7.41645	-7.89893	-3.64487	-3.99953	18.5	41.5	19.5	19.5	2	0	chaperone protein dnaj	protein folding
Glyma.02G053300	-1.64433	-1.45333	-1.61684	-1.73583	97.5	133	132	62.5	59.5	23.5	atp binding protein	protein folding
Glyma.02G061800	-10.0827	-9.71892	-9.9253	-9.79083	1001	1880	1832.5	1024	2.5	1		uncharacterized protein
Glyma.02G069900	-6.6964	-5.70616	-4.16412	-3.66616	145	241.5	284.5	184	21.5	2	apyrase (apy1_2)	nodulation required enzyme
Glyma.02G219400	-1.45403	-1.92622	-1.40495	-2.80923	313.5	499.5	174	137.5	89.5	61.5	probable zinc-ribbon domain (zinc_ribbon_12)	uncharacterized protein
Glyma.02G290300	-1.93711	-1.49529	-1.83502	-1.37179	51	111.5	97	64.5	37	20.5	tir domain (tir)	defense response
Glyma.02G291200	-2.39786	-2.84621	-3.79103	-1.80772	121	427.5	723	128.5	70	29	ring finger domain-containing	regulation of transcription
Glyma.03G004100	-2.45696	-2.22776	-2.56397	-1.8949	55.5	182.5	142	84.5	33	18	calmodulin-1-related	defense response
Glyma.03G018400	-2.85653	-3.24403	-2.16661	-2.75989	17.5	38.5	19	12.5	5.5	2		lectin associated
Glyma.03G032000	-1.89657	-2.12936	-2.20677	-2.82319	108	186.5	124	65.5	38.5	21	ef-hand domain pair (ef-hand_7)	protein ubiquitylation
Glyma.03G040400	-1.22813	-1.31227	-1.68909	-1.38801	4674	10062	8863.5	3899.5	3705.5	1978	protease inhibitor/seed storage/ltp family (tryp_alpha_amyl)	seed protein content associated
Glyma.03G059600	-10.3249	-12.101	-12.4421	-11.6331	265.5	718.5	579	147	0	0	alcohol dehydrogenase related	fatty acid degradation
Glyma.03G066800	-1.32704	-2.49202	-2.06202	-2.76319	2087.5	4097.5	1844	749	601.5	354	aldo-keto reductase family 4 member c10	metabolic pathways
Glyma.03G068100	-1.14052	-1.33835	-5.22971	-1.4319	90	567.5	1766	191.5	61.5	103.5	ribulose bisphosphate carboxylase/oxygenase activase, chloroplastic	sugar metabolism
Glyma.03G177400	-2.62278	-1.66934	-2.2714	-1.16636	83.5	207.5	261	171.5	75.5	32.5	large subunit ribosomal protein l4e (rp-l4e, rpl4)	ribosome
Glyma.03G180300	-2.13578	-1.53102	-2.41508	-1.18142	890.5	2104	2755	1218	713.5	337.5	conserved peptide upstream open reading frame 47	methyltransferase activity
Glyma.03G213900	-2.0521	-1.2592	-1.16529	-1.14614	121	161.5	180	117.5	105.5	34		uncharacterized protein
Glyma.03G226800	-2.49605	-2.30055	-2.93665	-2.08641	1202.5	2896.5	3284.5	1351.5	572.5	289.5	11-oxo-beta-amyrin 30-oxidase / cyp72a154	terpenoid biosynthesis
Glyma.04G038500	-2.32847	-2.34578	-1.77783	-2.49313	124.5	220	132.5	90	51	21	udp-glucuronate:xylan alpha-glucuronosyltransferase 2	sugar metabolism
Glyma.04G048600	-4.84264	-5.5473	-9.0201	-9.36096	53	162	60	39.5	0	1.5		tocopherol metabolism
Glyma.04G054400	-2.18625	-1.08503	-4.30708	-2.14741	1400	3515.5	10129	3146.5	694	811	17.6 kda class ii heat shock protein-related	protein folding
Glyma.04G072700	-7.78341	-8.76895	-3.74421	-2.44924	23	78	65	25	6.5	0	syntaxin 5 (stx5)	transporter
Glyma.04G179100	-2.14146	-2.1152	-1.64886	-2.28183	124.5	242.5	150	98.5	62	27	nadh dehydrogenase (ubiquinone) 1 alpha subcomplex subunit 2 (ndufa2)	oxidative phosphorilation
Glyma.04G190900	-2.18776	-1.9897	-2.21008	-2.43922	5616	9717	7990	4684	2411.5	1225.5	btb/poz and taz domain-containing protein 2	defense response
Glyma.04G222500	-2.08335	-1.33742	-2.55257	-2.48521	576.5	669.5	894.5	496	212.5	134.5		uncharacterized protein
Glyma.05G057600	-3.8412	-4.93167	-4.36795	-2.90775	107	554	428.5	102.5	28.5	8.5	bifunctional inhibitor/lipid-transfer protein/seed storage 2s albumin superfamily protein	seed protein content associated
Glyma.05G141400	-2.66002	-1.99113	-2.82067	-1.99199	92	168.5	187	102	33	20	(s)-2-hydroxy-acid oxidase (hao)	glyoxylate metabolism
Glyma.05G142400	-1.50034	-2.66305	-1.81837	-2.93559	180.5	406.5	108.5	73	44.5	30.5	sugar (and other) transporter (sugar_tr)	transporter
Glyma.05G164500	-3.49981	-3.26648	-2.01162	-2.41861	42	79.5	50	34.5	17	3.5	rimm-like 16s rrna processing protein	RNA synthesis
Glyma.06G031100	-6.89276	-6.39759	-6.80475	-6.0914	5632	12146.5	15362.5	7534.5	188.5	75		uncharacterized protein
Glyma.06G142900	-2.53094	-1.75519	-3.68058	-3.45274	609	634	1101.5	452.5	119	92		uncharacterized protein
Glyma.06G234200	-1.50784	-1.83022	-1.74599	-1.04641	317.5	944.5	674	307.5	283	129	homogentisate 1,2-dioxygenase / homogentisicase	tocopherol metabolism
Glyma.06G283200	-5.64525	-5.59737	-11.3445	-10.3466	113.5	220	279.5	90	0	2	ketol-acid reductoisomerase (nadp(+)) / dihydroxyisovalerate dehydrogenase (isomerizing)	aa biosynthesis
Glyma.07G090700	-1.74572	-1.9305	-1.73352	-1.54526	283.5	741	445.5	263.5	183	94		uncharacterized protein
Glyma.07G094000	-3.90741	-2.96964	-4.41251	-3.67007	101.5	257	265	195.5	17	15.5		uncharacterized protein
Glyma.07G097400	-7.13852	-7.39007	-5.45901	-5.76685	149	379.5	207	135.5	6.5	1		uncharacterized protein
Glyma.07G109200	-2.03491	-1.27304	-1.50126	-1.5925	106	149	147.5	109	73	30.5		defense response
Glyma.07G127600	-1.05674	-1.47494	-1.18575	-1.62967	215	485.5	225.5	143	136.5	82.5	deoxyhypusine synthase / spermidine dehydrogenase	defense response
Glyma.07G212800	-1.69409	-2.2667	-1.92165	-2.28325	338.5	771	452.5	232	166.5	81.5	ferredoxin--nitrite reductase	nitrate assimilation
Glyma.07G223100	-2.00733	-1.76543	-1.95525	-1.55549	43.5	75.5	85.5	33	31	10	inhibitor of apoptosis	protein ubiquitylation
Glyma.07G252900	-1.61242	-1.97819	-1.67457	-1.48839	132.5	329.5	213	105	86.5	40		uncharacterized protein
Glyma.08G006600	-1.18368	-1.66858	-1.92456	-1.99271	648	1444	989.5	432	355.5	222.5		uncharacterized protein
Glyma.08G104900	-2.1854	-1.47225	-2.12249	-1.49615	1333	2859	2975	1986	958.5	520.5	stress associated endoplasmic reticulum protein serp1/ramp4	defense response
Glyma.08G108500	-1.55087	-1.06014	-1.81879	-1.07588	224	485	528	271	206.5	110	bud site selection protein 31 (bud31, g10)	regulation of transcription
Glyma.08G109100	-6.21907	-5.47949	-4.29564	-4.22959	102	202.5	153.5	132	10.5	2	nad dependent epimerase/dehydratase	sugar metabolism
Glyma.08G318900	-2.93629	-2.04744	-4.69429	-3.55418	171.5	175.5	619.5	133	32.5	20.5	small heat-shock protein hsp20 family	protein folding
Glyma.08G322100	-3.74542	-3.44534	-3.0532	-2.91712	47	82.5	86	39.5	15.5	3.5		uncharacterized protein
Glyma.09G024100	-1.19289	-1.15188	-2.42106	-1.70018	134	304	313	129.5	81	68	ferredoxin--nadp reductase, root isozyme 1, chloroplastic-related	nitrate assimilation
Glyma.09G026100	-2.73015	-1.37893	-4.58814	-2.68699	157	330.5	887.5	333	52	60	tubulin beta-4 chain-related	microtubule cytoskeleton
Glyma.09G158400	-2.05246	-2.20486	-1.56823	-1.40717	79	187.5	134.5	65	63	20	nucleic acid-binding, ob-fold-like protein	tocopherol metabolism
Glyma.09G210300	-2.42228	-1.62453	-1.85306	-1.9313	90	128.5	124	86	48	19		protein ubiquitylation
Glyma.09G212400	-1.34107	-1.44516	-1.22418	-1.6433	117.5	233	125	84	71	40	mps one binder kinase activator-like mob	cell cycle
Glyma.10G084500	-1.16326	-1.21681	-1.34529	-1.06065	145	312	229	117	124	61.5	ring zinc finger protein	regulation of transcription
Glyma.10G093100	-1.38495	-1.78912	-1.85333	-3.31202	81.5	134.5	41	38.5	16	17.5	transcription factor bhlh117-related	transcription initiation
Glyma.10G099400	-1.77232	-1.32358	-2.53412	-1.35028	51	114.5	192.5	62.5	46.5	21.5	remorin, c-terminal region (remorin_c)	nodule development
Glyma.10G161100	-3.45743	-3.37536	-3.88945	-2.75382	128	292.5	380.5	125	36	13.5	mitochondrial import inner membrane translocase subunit tim23 (tim23)	protein import
Glyma.10G246300	-1.57759	-1.80091	-1.39113	-1.64594	11897	26676.5	17653.5	9863.5	9345.5	3935.5	cupin (cupin_1)	development regulation
Glyma.10G268500	-1.12111	-1.19644	-2.49396	-1.00281	83	249	311	90.5	78.5	50.5	fructose-bisphosphate aldolase // fructose-bisphosphate aldolase 3, chloroplastic-related	sugar metabolism
Glyma.10G271600	-1.93765	-2.21013	-2.7227	-4.27695	36	62	19.5	21	4	6.5	protein kinase domain (pkinase)	defense response
Glyma.10G298000	-1.73178	-1.52507	-1.8319	-1.81188	83	148.5	110.5	61.5	43	22	phosphoglucan, water dikinase (pwd)	sugar metabolism
Glyma.11G035200	-3.44712	-2.5042	-2.91251	-1.96162	42.5	82.5	113.5	58.5	20	6.5	acyl-coa oxidase (e1.3.3.6, acox1, acox3)	biosynthesis of unsaturated fatty acids
Glyma.11G081500	-1.79578	-1.7932	-1.31618	-1.75017	86	127.5	100.5	49.5	56.5	17	phospholipase d delta	defense response
Glyma.11G131000	-3.61685	-3.80165	-1.36476	-2.35577	90.5	233.5	69.5	73.5	38	7		protein binding
Glyma.13G030200	-3.26719	-1.85115	-4.76524	-2.02961	23	63.5	226.5	69.5	11.5	8.5	pathogenesis-related protein bet v i family (bet_v_1)	defense response
Glyma.13G031000	-1.25804	-1.06162	-1.55535	-1.16099	167	279.5	314.5	130	147	65.5		uncharacterized protein
Glyma.13G062700	-1.40173	-2.83707	-1.75081	-1.6566	114	402	166.5	58	69	26.5	starch synthase (e2.4.1.21, glga)	sugar metabolism
Glyma.13G103400	-3.27871	-2.6715	-4.0101	-2.64719	19	107.5	73	72.5	6	9		uncharacterized protein
Glyma.13G136500	-1.74415	-1.8144	-1.46601	-1.79427	84	176.5	102.5	66.5	51	23.5	ccr4-not transcription complex subunit 4 (cnot4, not4, mot2)	regulation of transcription
Glyma.13G139100	-1.32292	-1.05751	-1.3216	-1.30131	114	214	167.5	92.5	92	44	wd repeat protein	protein binding
Glyma.13G154000	-1.99262	-1.72416	-2.58093	-2.17472	127.5	218.5	217	102.5	50.5	31	glutathione s-transferase d2-related	disease resistance
Glyma.13G176200	-3.317	-1.96703	-4.98007	-2.5877	1996.5	4793.5	15124.5	5214	673	627	17.6 kda class i heat shock protein-related	protein folding
Glyma.13G190500	-7.47591	-8.88272	-8.9392	-8.58965	29.5	79	54	20.5	0	0	protease family s26 mitochondrial inner membrane protease-related	seed protein content associated
Glyma.13G194300	-4.57869	-3.69313	-5.47314	-3.32211	491.5	1119	2638.5	842.5	83.5	42.5	albumin i chain b (albumin_i)	seed protein content associated
Glyma.14G051900	-6.21953	-9.6652	-2.50204	-3.18241	36.5	139.5	35	9	8	0	glycine rich protein family (grp)	disease resistance
Glyma.14G134900	-2.135	-2.04784	-5.84648	-3.17088	20	74	193	29.5	4.5	8		uncharacterized protein
Glyma.14G177700	-2.24886	-1.78968	-1.97401	-1.15175	89	233	247	130.5	84	33		hypothetical protein
Glyma.14G178800	-2.07048	-2.37078	-1.61988	-2.1858	58	102.5	53	36	24	10	chaperone protein dnaj 1, mitochondrial	protein folding
Glyma.14G209000	-1.64751	-1.35324	-1.6411	-1.21586	571.5	1276.5	1231.5	658.5	530.5	249		uncharacterized protein
Glyma.15G069200	-3.02938	-3.16858	-2.67824	-3.15468	61.5	126.5	66.5	43	13.5	6	protein of unknown function (duf707) (duf707)	uncharacterized protein
Glyma.15G083200	-1.0875	-1.84884	-4.04903	-1.13395	161	923	1846	232	151.5	129.5	abscisic acid receptor pyl11-related	ABA receptor
Glyma.15G110700	-1.74942	-1.62592	-2.28117	-1.07254	92.5	232	300	102.5	82.5	37		uncharacterized protein
Glyma.15G174300	-7.90842	-8.9932	-3.00009	-3.47063	62	95	43.5	26	8	0	f-box and wd40 domain protein	defense response
Glyma.15G177700	-1.44248	-1.74824	-0.995731	-1.32443	69.5	130	86.5	44	58	19	tmem192 family (tmem192)	uncharacterized protein
Glyma.15G183500	-1.85353	-1.97136	-1.39089	-1.8943	138.5	290.5	124.5	110.5	66.5	36.5	transmembrane protein	transcription initiation
Glyma.15G251900	-1.40318	-2.08353	-3.19176	-3.26717	82.5	213.5	117	52.5	17	23.5	glutathione s-transferase, gst, superfamily, gst domain containing	disease resistance
Glyma.15G264600	-1.83712	-1.69467	-2.97868	-1.67437	92	315	388	137.5	67.5	46	small heat-shock protein hsp20 family	protein folding
Glyma.16G084000	-7.2151	-7.60267	-8.15946	-8.7979	1625	3157.5	1378	1008	6.5	8	lob domain-containing protein 25	seed protein content associated
Glyma.16G101000	-4.02245	-3.30775	-4.44421	-3.9504	320.5	455	851.5	310	54	22		seed protein content associated
Glyma.16G117900	-5.19484	-5.04882	-10.8327	-9.8892	72.5	247.5	186.5	114	0	3.5		uncharacterized protein
Glyma.16G119900	-6.87176	-8.12653	-9.23792	-7.94406	31.5	50	64.5	14	0	0	cytosine deaminase	pyrimidine homeostasis
Glyma.16G123900	-1.66985	-1.35305	-1.04301	-1.11884	88	152.5	126.5	71.5	82	28		defense response
Glyma.16G128200	-2.75339	-2.31379	-2.44765	-1.72513	59	113	118.5	59.5	31	10.5	s-adenosylmethionine-dependent methyltransferase domain-containing protein	defense response
Glyma.16G149300	-1.11484	-1.83922	-3.14169	-3.00733	581.5	1371.5	945.5	330.5	146	185.5	isoflavone 2'-hydroxylase (cyp81e1_7)	flavonoid biosynthesis
Glyma.16G152700	-2.04465	-2.31413	-2.84283	-2.57745	179	407.5	351	139	66	40	transcription factor gata	nitrate assimilation
Glyma.16G173200	-3.99738	-2.62904	-3.19494	-2.26672	22.5	33	65	34.5	10	2.5		uncharacterized protein
Glyma.16G175600	-4.53824	-4.34807	-3.38663	-3.33991	63	152	120	71	15.5	3.5	isoflavone 7-o-glucosyltransferase (if7gt)	flavonoid biosynthesis
Glyma.16G175900	-2.60296	-2.69254	-1.36641	-2.06776	49	93	54.5	37	30.5	7	isoflavone 7-o-glucosyltransferase (if7gt)	flavonoid biosynthesis
Glyma.16G195700	-4.56184	-4.88867	-5.63132	-5.71623	19	38.5	24	12.5	0.5	0.5	ppr repeat family (ppr_2)	defense response
Glyma.16G195900	-8.35668	-10.059	-6.7754	-6.73467	90.5	185.5	130.5	37.5	1.5	0	ppr repeat family (ppr_2)	defense response
Glyma.16G200600	-3.31912	-3.7018	-4.51099	-3.29485	26.5	101.5	70	29	3.5	3.5	sugar kinase	aa biosynthesis
Glyma.16G206200	-2.67706	-2.87401	-5.35436	-2.31754	99.5	518	1299.5	189.5	45	35	22.0 kda heat shock protein	protein folding
Glyma.16G219400	-2.03705	-1.98152	-2.13773	-1.72558	171	395	317.5	161.5	101	47	methylecgonone reductase	defense response
Glyma.17G005300	-1.60172	-1.28143	-1.29185	-1.58926	375.5	650	465	330	263	129	acetyl-coa c-acetyltransferase (e2.3.1.9, atob)	fatty acid degradation
Glyma.17G046700	-1.67328	-1.80766	-3.13474	-1.36199	113	359	550	135	86	50.5		uncharacterized protein
Glyma.17G052700	-1.35286	-1.62486	-2.71651	-1.35084	43.5	147	167	48	33	22.5	methylmalonyl-coa epimerase / methylmalonyl-coa racemase	aa degradation
Glyma.17G224900	-1.89498	-2.52977	-6.7797	-2.56777	75	739	2157	198	27	62.5	17.6 kda class ii heat shock protein-related	protein folding
Glyma.17G228700	-1.729	-1.74694	-1.96563	-1.94415	359.5	752.5	528	283.5	179.5	104	transcription factor gata	nitrate assimilation
Glyma.18G025100	-1.62895	-2.01396	-2.57668	-2.93029	175	267.5	203	78	45.5	30.5	protein tyrosine kinase (pkinase_tyr)	defense response
Glyma.18G027100	-3.79525	-2.02117	-2.97941	-1.87639	153	191.5	485	267.5	85	23	phosphatidylinositol phospholipase c, delta (plcd)	defense response
Glyma.18G034600	-1.4331	-1.84792	-1.39649	-1.86002	448.5	808.5	453.5	238	242.5	105.5	regulator of chromosome condensation	defense response
Glyma.18G231900	-1.714	-1.89602	-2.22551	-2.05013	2364	5053	4195	1874	1228.5	671.5		uncharacterized protein
Glyma.18G242300	-1.70058	-1.84702	-1.53114	-1.53659	532.5	1276.5	761	470	366	169.5	isopentenyl-diphosphate delta-isomerase (idi, idi)	terpenoid biosynthesis
Glyma.18G242400	-2.89578	-3.2974	-3.05642	-2.41368	143.5	613	314	184	52	29.5	membrane associated ring finger	protein ubiquitylation
Glyma.18G246500	-1.47822	-1.41586	-2.10142	-1.77159	214.5	466.5	372	189.5	119	79.5	dna-directed rna polymerase ii, iii // dna-directed rna polymerase i subunit rpa43	RNA synthesis
Glyma.18G273700	-1.9906	-2.41401	-2.55946	-2.26554	75.5	121	126.5	38	29.5	11.5	regulator of chromosome condensation	defense response
Glyma.19G070700	-1.08946	-1.10823	-1.16423	-1.16814	90	171.5	142.5	70	87	38.5	calcium-dependent lipid-binding domain-containing protein	defense response
Glyma.20G050500	-9.501	-10.7676	-10.5264	-11.0976	196	302.5	151.5	84	0	0		uncharacterized protein
Glyma.20G071200	-2.67464	-2.59451	-2.36061	-2.21782	20	28	32.5	11.5	8.5	2	ubiquitin carboxyl-terminal hydrolase 7 (usp7, ubp15)	regulation of transcription
Glyma.20G101400	-9.9775	-10.6983	-5.5214	-6.11027	132.5	265	131.5	118	4	0	aluminum-activated malate transporter 12-related	transporter
Glyma.20G135600	-5.30239	-5.3977	-3.34811	-4.00519	117	173	119.5	69.5	17.5	2	16s rrna (uracil(1498)-n(3))-methyltransferase	RNA synthesis
Glyma.20G139700	-3.96064	-3.62908	-3.03854	-2.93933	232	476	323	236.5	55.5	18	salt stress response/antifungal (stress-antifung) // protein tyrosine kinase (pkinase_tyr)	defense response
Glyma.20G141300	-1.38259	-1.04499	-1.47015	-1.03974	220	503.5	475.5	257.5	237.5	119.5	dnaj homolog subfamily c member 25 (dnajc25)	defense response
Glyma.20G155300	-4.00601	-4.0246	-4.69292	-5.19218	71	164.5	91.5	70.5	4.5	5	pheromone shutdown protein // trab family protein	uncharacterized protein
Glyma.20G163100	-2.75615	-2.4831	-3.1324	-3.19433	176.5	346.5	283	168.5	42.5	30	thiomorpholine-carboxylate dehydrogenase	aa biosynthesis
Glyma.20G196600	-2.27623	-2.68332	-1.03559	-1.36148	516	1497.5	644	436	423.5	107.5	glycine-rich protein-related	disease resistance
Glyma.20G222200	-3.02182	-2.76298	-2.9662	-3.22124	722.5	1282.5	976.5	672.5	178	95.5	rubisco accumulation factor 1, chloroplastic-related	uncharacterized protein
Glyma.20G224000	-1.64469	-1.72739	-1.96594	-2.27531	59.5	109	74.5	38.5	26	15	trihelix transcription factor gtl2	transcription initiation
Glyma.20G238100	-2.16574	-2.3495	-2.09495	-1.91734	259	583.5	391.5	209	128.5	56.5	protein phosphatase 2c	defense response
