# Supplementary material for: Transcriptional Profile of Soybean Seeds with Contrasting Seed Coat Color
Source: Plants (Basel). 2023 Apr 4;12(7):1555. doi: 10.3390/plants12071555 (PMC10097363; doi:10.3390/plants12071555)
Supplement: Supplementary file 1 [file plants-12-01555-s001.zip › sup_file4.xlsx]

## Sheet: Planilha1
Supplementary table 4 - characteristics of soybean genotypes used in RNA-seq analysis
Genotypes	Oil (%)	Protein (%)	Weight of 100 seeds (g)	Seed coat color	Storability
BRSMG 715 A	23.3844	33.5089	*	Black	Tolerant
BRS 413 RR	24.6211	37.7789	*	Yellow	Intermediate behavior
DM 6563 IPRO	23.0411	37.39	16.4	Yellow	Susceptible
